# Supplementary material for: 2-(3,4-Dimethyl-5,5-dioxo-2H,4H-pyrazolo­[4,3-c][1,2]benzothia­zin-2-yl)-1-(4-meth­oxy­phen­yl)ethanone
Source: Acta Crystallogr Sect E Struct Rep Online. 2012 Jan 18;68(Pt 2):o458–9. doi: 10.1107/S1600536812001286 (PMC3275213; doi:10.1107/S1600536812001286)
Supplement: Supplementary file 1 [file e-68-0o458-sup1.cif]

##############################################################################
#                                                                            #
# This CIF contains the data in a paper accepted for publication in          #
# Acta Crystallographica Section E. It conforms to the requirements of       #
# Notes for Authors for Acta Crystallographica Section E, and has been       #
# peer reviewed under the auspices of the IUCr Commission on Journals.       #
#                                                                            #
# Full details of the Crystallographic Information File format               #
# are given in the paper "The Crystallographic Information File (CIF):       #
# a New Standard Archive File for Crystallography" by S. R. Hall, F. H.      #
# Allen and I. D. Brown [Acta Cryst. (1991), A47, 655-685].                  #
#                                                                            #
# The current version of the core CIF dictionary is obtainable from          #
# ftp://ftp.iucr.org/pub/cif_core.dic.                                       #
#                                                                            #
# Software is freely available for graphical display of the structure(s)     #
# in this CIF. For information consult the CIF software page                 #
# http://www.iucr.org/resources/cif/software.                                #
#                                                                            #
# This file may be used for bona fide research purposes within the           #
# scientific community so long as proper attribution is given to the journal # 
# article from which it was obtained.                                        #
#                                                                            #
##############################################################################
data_global
_audit_creation_method     SHELXL-97
_journal_date_recd_electronic     2011-12-29
_journal_date_accepted     2012-01-11
_journal_name_full     'Acta Crystallographica, Section E'
_journal_year     2012
_journal_volume     68
_journal_issue      2
_journal_page_first     o458
_journal_page_last     o459
_journal_paper_category     QO
_journal_paper_doi     10.1107/S1600536812001286
_journal_coeditor_code     LX2223
_publ_contact_author
;
    'Siddiqui, Hamid latif'
    Institute of Chemistry
    University of the Punjab
    Lahore
    Pakistan
;
_publ_contact_author_email     ' drhamidlatif@yahoo.com '
_publ_contact_author_fax     ' 0092+42-923 1269 '
_publ_contact_author_phone     ' 0092-42-923 0463 '
_publ_section_title
;\
2-(3,4-Dimethyl-5,5-dioxo-2<i>H</i>,4<i>H</i>-pyrazolo[4,3-<i>c</i>][1,2]\
benzothiazin-2-yl)-1-(4-methoxyphenyl)ethanone
;
loop_
    _publ_author_name
    _publ_author_address
    'Aslam, Sana'
;
Institute of Chemistry
University of the Punjab
Lahore 54590
Pakistan
;
    'Siddiqui, Hamid Latif'
;
Institute of Chemistry
University of the Punjab
Lahore 54590
Pakistan
;
    'Ahmad, Matloob'
;
Chemistry Department
Govt. College University
Faisalabad
Pakistan
;
    'Hussain, Tanvir'
;
Institute of Chemistry
University of the Punjab
Lahore 54590
Pakistan
;
    'Parvez, Masood'
;
Department of Chemistry
The University of Calgary
2500 University Drive NW
Calgary
Alberta
Canada T2N 1N4
;
data_I
_chemical_name_systematic
;
2-(3,4-Dimethyl-5,5-dioxo-2<i>H</i>,4<i>H</i>-pyrazolo[4,3-
<i>c</i>][1,2]benzothiazin-2-yl)-1-(4-methoxyphenyl)ethanone
;
_chemical_name_common     ?
_chemical_formula_moiety     'C20 H19 N3 O4 S'
_chemical_formula_sum     'C20 H19 N3 O4 S'
_chemical_formula_iupac     'C20 H19 N3 O4 S'
_chemical_formula_weight     397.44
_chemical_melting_point     ?
_symmetry_cell_setting     monoclinic
_symmetry_space_group_name_H-M     'P 21/n'
_symmetry_space_group_name_Hall     '-P 2yn'
loop_
    _symmetry_equiv_pos_as_xyz
    'x, y, z'
    '-x+1/2, y+1/2, -z+1/2'
    '-x, -y, -z'
    'x-1/2, -y-1/2, z-1/2'
_cell_length_a     13.862(5)
_cell_length_b     8.079(2)
_cell_length_c     17.748(7)
_cell_angle_alpha     90.00
_cell_angle_beta     108.372(18)
_cell_angle_gamma     90.00
_cell_volume     1886.3(11)
_cell_formula_units_Z     4
_cell_measurement_reflns_used     7270
_cell_measurement_theta_min     1.00
_cell_measurement_theta_max     27.48
_cell_measurement_temperature     173(2)
_exptl_crystal_description     'Block'
_exptl_crystal_colour     'Colorless'
_exptl_crystal_size_max     0.14
_exptl_crystal_size_mid     0.09
_exptl_crystal_size_min     0.07
_exptl_crystal_density_diffrn     1.399
_exptl_crystal_density_meas     ?
_exptl_crystal_density_method     'not measured'
_exptl_crystal_F_000     832
_exptl_absorpt_coefficient_mu     0.204
_exptl_absorpt_correction_type     multi-scan
_exptl_absorpt_process_details     '(<i>SORTAV</i>; Blessing, 1997)'
_exptl_absorpt_correction_T_min     0.9720
_exptl_absorpt_correction_T_max     0.9859
_exptl_special_details     ?
_diffrn_ambient_temperature     173(2)
_diffrn_radiation_type     MoK\a
_diffrn_radiation_wavelength     0.71073
_diffrn_radiation_source     'fine-focus sealed tube'
_diffrn_radiation_monochromator     graphite
_diffrn_measurement_device_type     'Nonius KappaCCD'
_diffrn_measurement_method     '\w and \f scans'
_diffrn_detector_area_resol_mean     ?
_diffrn_reflns_number     7270
_diffrn_reflns_av_R_equivalents     0.0461
_diffrn_reflns_av_sigmaI/netI     0.0530
_diffrn_reflns_theta_min     2.80
_diffrn_reflns_theta_max     27.50
_diffrn_reflns_theta_full     25.00
_diffrn_measured_fraction_theta_max     0.974
_diffrn_measured_fraction_theta_full     0.983
_diffrn_reflns_limit_h_min     -17
_diffrn_reflns_limit_h_max     17
_diffrn_reflns_limit_k_min     -9
_diffrn_reflns_limit_k_max     10
_diffrn_reflns_limit_l_min     -22
_diffrn_reflns_limit_l_max     22
_diffrn_standards_number     0
_diffrn_standards_interval_count     ?
_diffrn_standards_interval_time     ?
_diffrn_standards_decay_%     ?
_refine_special_details
;
Refinement of <i>F</i>^2^ against ALL reflections. The weighted <i>R</i>-factor
<i>wR</i> and goodness of fit <i>S</i> are based on <i>F</i>^2^, conventional
<i>R</i>-factors <i>R</i> are based on <i>F</i>, with <i>F</i> set to zero for
negative <i>F</i>^2^. The threshold expression of <i>F</i>^2^ >
\s(<i>F</i>^2^) is used only for calculating <i>R</i>-factors(gt) <i>etc</i>.
and is not relevant to the choice of reflections for refinement.
<i>R</i>-factors based on <i>F</i>^2^ are statistically about twice as large
as those based on <i>F</i>, and <i>R</i>- factors based on ALL data will be
even larger.
;
_reflns_number_total     4221
_reflns_number_gt     3206
_reflns_threshold_expression     I>2\s(I)
_refine_ls_structure_factor_coef     Fsqd
_refine_ls_matrix_type     full
_refine_ls_R_factor_all     0.0899
_refine_ls_R_factor_gt     0.0626
_refine_ls_wR_factor_gt     0.1161
_refine_ls_wR_factor_ref     0.1323
_refine_ls_goodness_of_fit_ref     1.146
_refine_ls_restrained_S_all     1.146
_refine_ls_number_reflns     4221
_refine_ls_number_parameters     256
_refine_ls_number_restraints     0
_refine_ls_hydrogen_treatment     constr
_refine_ls_weighting_scheme     calc
_refine_ls_weighting_details
         'calc w=1/[\s^2^(Fo^2^)+(0.0125P)^2^+3.1849P] where P=(Fo^2^+2Fc^2^)/3'
_atom_sites_solution_hydrogens     difmap
_atom_sites_solution_primary     direct
_atom_sites_solution_secondary     difmap
_refine_ls_shift/su_max     0.000
_refine_ls_shift/su_mean     0.000
_refine_diff_density_max     0.272
_refine_diff_density_min     -0.336
_refine_ls_extinction_method     none
_refine_ls_extinction_coef     ?
loop_
    _atom_type_symbol
    _atom_type_description
    _atom_type_scat_dispersion_real
    _atom_type_scat_dispersion_imag
    _atom_type_scat_source
    'C' 'C' 0.0033 0.0016
                         'International Tables Vol C Tables 4.2.6.8 and 6.1.1.4'
    'H' 'H' 0.0000 0.0000
                         'International Tables Vol C Tables 4.2.6.8 and 6.1.1.4'
    'N' 'N' 0.0061 0.0033
                         'International Tables Vol C Tables 4.2.6.8 and 6.1.1.4'
    'O' 'O' 0.0106 0.0060
                         'International Tables Vol C Tables 4.2.6.8 and 6.1.1.4'
    'S' 'S' 0.1246 0.1234
                         'International Tables Vol C Tables 4.2.6.8 and 6.1.1.4'
_computing_data_collection     'COLLECT (Hooft, 1998)'
_computing_cell_refinement     'DENZO (Otwinowski & Minor, 1997)'
_computing_data_reduction     'SCALEPACK (Otwinowski & Minor, 1997)'
_computing_structure_solution     'SHELXS97 (Sheldrick, 2008)'
_computing_structure_refinement     'SHELXL97 (Sheldrick, 2008)'
_computing_molecular_graphics     'ORTEP-3 for Windows (Farrugia, 1997)'
_computing_publication_material     'SHELXL97 (Sheldrick, 2008)'
loop_
    _atom_site_type_symbol
    _atom_site_label
    _atom_site_fract_x
    _atom_site_fract_y
    _atom_site_fract_z
    _atom_site_U_iso_or_equiv
    _atom_site_adp_type
    _atom_site_calc_flag
    _atom_site_refinement_flags
    _atom_site_occupancy
    _atom_site_symmetry_multiplicity
    _atom_site_disorder_assembly
    _atom_site_disorder_group
    S S1 0.74841(6) 0.70621(8) -0.04740(5) 0.02818(18) Uani d . 1 2 . .
    O O1 0.80588(18) 0.8557(2) -0.03966(15) 0.0421(6) Uani d . 1 2 . .
    O O2 0.65575(16) 0.6908(3) -0.11268(13) 0.0364(5) Uani d . 1 2 . .
    O O3 0.69947(17) 0.1379(3) 0.20986(14) 0.0450(6) Uani d . 1 2 . .
    O O4 0.42507(16) -0.3992(2) 0.30314(12) 0.0328(5) Uani d . 1 2 . .
    N N1 0.71869(18) 0.6790(3) 0.03472(15) 0.0278(5) Uani d . 1 2 . .
    N N2 0.68248(17) 0.2335(3) 0.02702(14) 0.0249(5) Uani d . 1 2 . .
    N N3 0.61920(17) 0.2872(3) 0.06695(14) 0.0247(5) Uani d . 1 2 . .
    C C1 0.8567(2) 0.2439(3) -0.04096(18) 0.0285(6) Uani d . 1 2 . .
    H H1 0.8446 0.1375 -0.0230 0.034 Uiso calc R 1 2 . .
    C C2 0.9282(2) 0.2633(4) -0.08003(19) 0.0318(7) Uani d . 1 2 . .
    H H2 0.9630 0.1689 -0.0903 0.038 Uiso calc R 1 2 . .
    C C3 0.9497(2) 0.4180(4) -0.10439(18) 0.0305(7) Uani d . 1 2 . .
    H H3 0.9994 0.4292 -0.1306 0.037 Uiso calc R 1 2 . .
    C C4 0.8986(2) 0.5564(4) -0.09057(17) 0.0290(6) Uani d . 1 2 . .
    H H4 0.9138 0.6633 -0.1061 0.035 Uiso calc R 1 2 . .
    C C5 0.8247(2) 0.5358(3) -0.05350(16) 0.0225(6) Uani d . 1 2 . .
    C C6 0.8025(2) 0.3805(3) -0.02802(16) 0.0226(6) Uani d . 1 2 . .
    C C7 0.7262(2) 0.3726(3) 0.01260(16) 0.0222(5) Uani d . 1 2 . .
    C C8 0.6893(2) 0.5120(3) 0.04242(16) 0.0238(6) Uani d . 1 2 . .
    C C9 0.7789(3) 0.7683(4) 0.1072(2) 0.0394(8) Uani d . 1 2 . .
    H H9A 0.7481 0.7517 0.1493 0.059 Uiso calc R 1 2 . .
    H H9B 0.7799 0.8867 0.0956 0.059 Uiso calc R 1 2 . .
    H H9C 0.8486 0.7255 0.1248 0.059 Uiso calc R 1 2 . .
    C C10 0.6204(2) 0.4540(3) 0.07777(17) 0.0248(6) Uani d . 1 2 . .
    C C11 0.5603(2) 0.5422(4) 0.12170(19) 0.0353(7) Uani d . 1 2 . .
    H H11A 0.5545 0.6594 0.1068 0.053 Uiso calc R 1 2 . .
    H H11B 0.5947 0.5319 0.1789 0.053 Uiso calc R 1 2 . .
    H H11C 0.4923 0.4932 0.1083 0.053 Uiso calc R 1 2 . .
    C C12 0.5584(2) 0.1665(4) 0.09241(18) 0.0287(6) Uani d . 1 2 . .
    H H12A 0.5394 0.0759 0.0529 0.034 Uiso calc R 1 2 . .
    H H12B 0.4949 0.2199 0.0943 0.034 Uiso calc R 1 2 . .
    C C13 0.6139(2) 0.0936(4) 0.17351(17) 0.0266(6) Uani d . 1 2 . .
    C C14 0.5596(2) -0.0342(3) 0.20525(16) 0.0235(6) Uani d . 1 2 . .
    C C15 0.4571(2) -0.0723(3) 0.16869(17) 0.0259(6) Uani d . 1 2 . .
    H H15 0.4197 -0.0147 0.1220 0.031 Uiso calc R 1 2 . .
    C C16 0.4092(2) -0.1932(3) 0.19962(17) 0.0260(6) Uani d . 1 2 . .
    H H16 0.3393 -0.2170 0.1747 0.031 Uiso calc R 1 2 . .
    C C17 0.4642(2) -0.2790(3) 0.26725(16) 0.0248(6) Uani d . 1 2 . .
    C C18 0.5671(2) -0.2441(3) 0.30382(17) 0.0276(6) Uani d . 1 2 . .
    H H18 0.6048 -0.3039 0.3498 0.033 Uiso calc R 1 2 . .
    C C19 0.6139(2) -0.1229(3) 0.27307(17) 0.0257(6) Uani d . 1 2 . .
    H H19 0.6838 -0.0993 0.2982 0.031 Uiso calc R 1 2 . .
    C C20 0.3188(2) -0.4360(4) 0.2697(2) 0.0394(8) Uani d . 1 2 . .
    H H20A 0.2989 -0.5161 0.3035 0.059 Uiso calc R 1 2 . .
    H H20B 0.3057 -0.4829 0.2164 0.059 Uiso calc R 1 2 . .
    H H20C 0.2792 -0.3342 0.2662 0.059 Uiso calc R 1 2 . .
loop_
    _atom_site_aniso_label
    _atom_site_aniso_U_11
    _atom_site_aniso_U_22
    _atom_site_aniso_U_33
    _atom_site_aniso_U_12
    _atom_site_aniso_U_13
    _atom_site_aniso_U_23
    S1 0.0339(4) 0.0189(3) 0.0368(4) 0.0020(3) 0.0185(3) 0.0031(3)
    O1 0.0553(15) 0.0190(10) 0.0655(17) -0.0036(10) 0.0381(13) 0.0001(10)
    O2 0.0346(12) 0.0403(12) 0.0350(12) 0.0117(10) 0.0121(10) 0.0103(10)
    O3 0.0344(13) 0.0554(15) 0.0397(13) -0.0191(11) 0.0039(10) 0.0091(11)
    O4 0.0365(12) 0.0297(11) 0.0334(12) -0.0089(9) 0.0127(10) 0.0030(9)
    N1 0.0366(14) 0.0194(11) 0.0333(14) -0.0045(10) 0.0192(11) -0.0043(10)
    N2 0.0261(12) 0.0233(11) 0.0282(13) -0.0023(9) 0.0128(10) 0.0000(9)
    N3 0.0280(12) 0.0231(11) 0.0255(12) -0.0010(9) 0.0120(10) 0.0012(9)
    C1 0.0302(15) 0.0218(14) 0.0339(16) -0.0019(11) 0.0106(13) -0.0032(12)
    C2 0.0284(15) 0.0289(15) 0.0399(17) 0.0046(12) 0.0133(13) -0.0059(13)
    C3 0.0276(15) 0.0327(15) 0.0354(17) -0.0001(12) 0.0157(13) -0.0026(13)
    C4 0.0284(15) 0.0294(15) 0.0293(15) -0.0024(12) 0.0092(13) 0.0034(12)
    C5 0.0238(14) 0.0204(13) 0.0243(14) 0.0013(10) 0.0088(11) -0.0010(10)
    C6 0.0228(13) 0.0207(13) 0.0242(14) -0.0026(10) 0.0073(11) -0.0028(10)
    C7 0.0245(14) 0.0203(13) 0.0221(13) -0.0030(10) 0.0078(11) -0.0008(10)
    C8 0.0269(14) 0.0193(13) 0.0247(14) -0.0009(11) 0.0075(12) -0.0006(10)
    C9 0.047(2) 0.0304(16) 0.0435(19) -0.0080(14) 0.0187(16) -0.0124(14)
    C10 0.0248(14) 0.0254(13) 0.0240(14) 0.0004(11) 0.0075(12) -0.0017(11)
    C11 0.0389(18) 0.0334(16) 0.0387(18) -0.0004(13) 0.0197(15) -0.0057(14)
    C12 0.0277(15) 0.0262(14) 0.0339(16) -0.0051(12) 0.0122(13) 0.0029(12)
    C13 0.0248(15) 0.0292(14) 0.0273(15) -0.0037(12) 0.0105(12) -0.0029(12)
    C14 0.0250(14) 0.0225(13) 0.0256(14) -0.0008(11) 0.0116(12) -0.0019(11)
    C15 0.0245(14) 0.0261(14) 0.0278(15) 0.0006(11) 0.0094(12) 0.0039(11)
    C16 0.0199(13) 0.0287(14) 0.0302(15) -0.0011(11) 0.0092(11) 0.0001(12)
    C17 0.0297(15) 0.0207(13) 0.0269(14) -0.0039(11) 0.0131(12) -0.0039(11)
    C18 0.0307(15) 0.0268(14) 0.0245(14) 0.0027(12) 0.0074(12) 0.0027(11)
    C19 0.0217(14) 0.0264(14) 0.0271(14) 0.0003(11) 0.0051(12) -0.0018(11)
    C20 0.0378(18) 0.0431(19) 0.0376(18) -0.0157(15) 0.0124(15) 0.0034(15)
_geom_special_details
;
All e.s.d.'s (except the e.s.d. in the dihedral angle between two l.s. planes)
are estimated using the full covariance matrix. The cell e.s.d.'s are taken
into account individually in the estimation of e.s.d.'s in distances, angles
and torsion angles; correlations between e.s.d.'s in cell parameters are only
used when they are defined by crystal symmetry. An approximate (isotropic)
treatment of cell e.s.d.'s is used for estimating e.s.d.'s involving l.s.
planes.
;
loop_
    _geom_bond_atom_site_label_1
    _geom_bond_atom_site_label_2
    _geom_bond_site_symmetry_2
    _geom_bond_distance
    _geom_bond_publ_flag
    S1 O1 . 1.429(2) ?
    S1 O2 . 1.439(2) ?
    S1 N1 . 1.650(3) ?
    S1 C5 . 1.760(3) ?
    O3 C13 . 1.212(3) ?
    O4 C17 . 1.365(3) ?
    O4 C20 . 1.435(4) ?
    N1 C8 . 1.428(3) ?
    N1 C9 . 1.482(4) ?
    N2 C7 . 1.340(3) ?
    N2 N3 . 1.361(3) ?
    N3 C10 . 1.360(3) ?
    N3 C12 . 1.451(3) ?
    C1 C2 . 1.386(4) ?
    C1 C6 . 1.394(4) ?
    C1 H1 . 0.9500 ?
    C2 C3 . 1.385(4) ?
    C2 H2 . 0.9500 ?
    C3 C4 . 1.386(4) ?
    C3 H3 . 0.9500 ?
    C4 C5 . 1.391(4) ?
    C4 H4 . 0.9500 ?
    C5 C6 . 1.400(4) ?
    C6 C7 . 1.457(4) ?
    C7 C8 . 1.407(4) ?
    C8 C10 . 1.380(4) ?
    C9 H9A . 0.9800 ?
    C9 H9B . 0.9800 ?
    C9 H9C . 0.9800 ?
    C10 C11 . 1.489(4) ?
    C11 H11A . 0.9800 ?
    C11 H11B . 0.9800 ?
    C11 H11C . 0.9800 ?
    C12 C13 . 1.521(4) ?
    C12 H12A . 0.9900 ?
    C12 H12B . 0.9900 ?
    C13 C14 . 1.489(4) ?
    C14 C15 . 1.397(4) ?
    C14 C19 . 1.399(4) ?
    C15 C16 . 1.387(4) ?
    C15 H15 . 0.9500 ?
    C16 C17 . 1.388(4) ?
    C16 H16 . 0.9500 ?
    C17 C18 . 1.397(4) ?
    C18 C19 . 1.378(4) ?
    C18 H18 . 0.9500 ?
    C19 H19 . 0.9500 ?
    C20 H20A . 0.9800 ?
    C20 H20B . 0.9800 ?
    C20 H20C . 0.9800 ?
loop_
    _geom_angle_atom_site_label_1
    _geom_angle_atom_site_label_2
    _geom_angle_atom_site_label_3
    _geom_angle_site_symmetry_1
    _geom_angle_site_symmetry_3
    _geom_angle
    _geom_angle_publ_flag
    O1 S1 O2 . . 118.68(14) ?
    O1 S1 N1 . . 108.34(13) ?
    O2 S1 N1 . . 106.97(13) ?
    O1 S1 C5 . . 109.83(13) ?
    O2 S1 C5 . . 106.49(13) ?
    N1 S1 C5 . . 105.80(13) ?
    C17 O4 C20 . . 117.5(2) ?
    C8 N1 C9 . . 118.4(2) ?
    C8 N1 S1 . . 111.63(18) ?
    C9 N1 S1 . . 118.2(2) ?
    C7 N2 N3 . . 103.7(2) ?
    C10 N3 N2 . . 114.1(2) ?
    C10 N3 C12 . . 127.2(2) ?
    N2 N3 C12 . . 118.7(2) ?
    C2 C1 C6 . . 120.0(3) ?
    C2 C1 H1 . . 120.0 ?
    C6 C1 H1 . . 120.0 ?
    C3 C2 C1 . . 121.1(3) ?
    C3 C2 H2 . . 119.5 ?
    C1 C2 H2 . . 119.5 ?
    C2 C3 C4 . . 120.1(3) ?
    C2 C3 H3 . . 120.0 ?
    C4 C3 H3 . . 120.0 ?
    C3 C4 C5 . . 118.7(3) ?
    C3 C4 H4 . . 120.7 ?
    C5 C4 H4 . . 120.7 ?
    C4 C5 C6 . . 122.0(3) ?
    C4 C5 S1 . . 118.8(2) ?
    C6 C5 S1 . . 118.9(2) ?
    C1 C6 C5 . . 118.1(2) ?
    C1 C6 C7 . . 124.0(2) ?
    C5 C6 C7 . . 117.8(2) ?
    N2 C7 C8 . . 111.0(2) ?
    N2 C7 C6 . . 125.0(2) ?
    C8 C7 C6 . . 123.9(2) ?
    C10 C8 C7 . . 106.6(2) ?
    C10 C8 N1 . . 128.6(2) ?
    C7 C8 N1 . . 124.8(2) ?
    N1 C9 H9A . . 109.5 ?
    N1 C9 H9B . . 109.5 ?
    H9A C9 H9B . . 109.5 ?
    N1 C9 H9C . . 109.5 ?
    H9A C9 H9C . . 109.5 ?
    H9B C9 H9C . . 109.5 ?
    N3 C10 C8 . . 104.5(2) ?
    N3 C10 C11 . . 124.4(3) ?
    C8 C10 C11 . . 131.1(3) ?
    C10 C11 H11A . . 109.5 ?
    C10 C11 H11B . . 109.5 ?
    H11A C11 H11B . . 109.5 ?
    C10 C11 H11C . . 109.5 ?
    H11A C11 H11C . . 109.5 ?
    H11B C11 H11C . . 109.5 ?
    N3 C12 C13 . . 112.6(2) ?
    N3 C12 H12A . . 109.1 ?
    C13 C12 H12A . . 109.1 ?
    N3 C12 H12B . . 109.1 ?
    C13 C12 H12B . . 109.1 ?
    H12A C12 H12B . . 107.8 ?
    O3 C13 C14 . . 122.0(3) ?
    O3 C13 C12 . . 120.5(3) ?
    C14 C13 C12 . . 117.5(2) ?
    C15 C14 C19 . . 118.6(2) ?
    C15 C14 C13 . . 122.6(2) ?
    C19 C14 C13 . . 118.8(2) ?
    C16 C15 C14 . . 121.0(3) ?
    C16 C15 H15 . . 119.5 ?
    C14 C15 H15 . . 119.5 ?
    C15 C16 C17 . . 119.5(3) ?
    C15 C16 H16 . . 120.2 ?
    C17 C16 H16 . . 120.2 ?
    O4 C17 C16 . . 124.6(3) ?
    O4 C17 C18 . . 115.2(2) ?
    C16 C17 C18 . . 120.2(3) ?
    C19 C18 C17 . . 119.9(3) ?
    C19 C18 H18 . . 120.1 ?
    C17 C18 H18 . . 120.1 ?
    C18 C19 C14 . . 120.8(3) ?
    C18 C19 H19 . . 119.6 ?
    C14 C19 H19 . . 119.6 ?
    O4 C20 H20A . . 109.5 ?
    O4 C20 H20B . . 109.5 ?
    H20A C20 H20B . . 109.5 ?
    O4 C20 H20C . . 109.5 ?
    H20A C20 H20C . . 109.5 ?
    H20B C20 H20C . . 109.5 ?
loop_
    _geom_torsion_atom_site_label_1
    _geom_torsion_atom_site_label_2
    _geom_torsion_atom_site_label_3
    _geom_torsion_atom_site_label_4
    _geom_torsion_site_symmetry_1
    _geom_torsion_site_symmetry_2
    _geom_torsion_site_symmetry_3
    _geom_torsion_site_symmetry_4
    _geom_torsion
    _geom_torsion_publ_flag
    O1 S1 N1 C8 . . . . -162.2(2) ?
    O2 S1 N1 C8 . . . . 68.8(2) ?
    C5 S1 N1 C8 . . . . -44.4(2) ?
    O1 S1 N1 C9 . . . . -19.6(3) ?
    O2 S1 N1 C9 . . . . -148.6(2) ?
    C5 S1 N1 C9 . . . . 98.2(2) ?
    C7 N2 N3 C10 . . . . 0.6(3) ?
    C7 N2 N3 C12 . . . . 180.0(2) ?
    C6 C1 C2 C3 . . . . 2.2(5) ?
    C1 C2 C3 C4 . . . . -0.7(5) ?
    C2 C3 C4 C5 . . . . -1.3(4) ?
    C3 C4 C5 C6 . . . . 1.7(4) ?
    C3 C4 C5 S1 . . . . -171.8(2) ?
    O1 S1 C5 C4 . . . . -33.1(3) ?
    O2 S1 C5 C4 . . . . 96.6(2) ?
    N1 S1 C5 C4 . . . . -149.8(2) ?
    O1 S1 C5 C6 . . . . 153.1(2) ?
    O2 S1 C5 C6 . . . . -77.2(2) ?
    N1 S1 C5 C6 . . . . 36.4(3) ?
    C2 C1 C6 C5 . . . . -1.8(4) ?
    C2 C1 C6 C7 . . . . -179.8(3) ?
    C4 C5 C6 C1 . . . . -0.2(4) ?
    S1 C5 C6 C1 . . . . 173.3(2) ?
    C4 C5 C6 C7 . . . . 178.0(3) ?
    S1 C5 C6 C7 . . . . -8.5(3) ?
    N3 N2 C7 C8 . . . . -0.8(3) ?
    N3 N2 C7 C6 . . . . 178.8(2) ?
    C1 C6 C7 N2 . . . . -15.4(4) ?
    C5 C6 C7 N2 . . . . 166.6(3) ?
    C1 C6 C7 C8 . . . . 164.2(3) ?
    C5 C6 C7 C8 . . . . -13.9(4) ?
    N2 C7 C8 C10 . . . . 0.8(3) ?
    C6 C7 C8 C10 . . . . -178.8(3) ?
    N2 C7 C8 N1 . . . . -178.2(3) ?
    C6 C7 C8 N1 . . . . 2.2(4) ?
    C9 N1 C8 C10 . . . . 69.1(4) ?
    S1 N1 C8 C10 . . . . -148.3(3) ?
    C9 N1 C8 C7 . . . . -112.1(3) ?
    S1 N1 C8 C7 . . . . 30.4(4) ?
    N2 N3 C10 C8 . . . . -0.1(3) ?
    C12 N3 C10 C8 . . . . -179.5(3) ?
    N2 N3 C10 C11 . . . . -178.1(3) ?
    C12 N3 C10 C11 . . . . 2.5(5) ?
    C7 C8 C10 N3 . . . . -0.4(3) ?
    N1 C8 C10 N3 . . . . 178.5(3) ?
    C7 C8 C10 C11 . . . . 177.4(3) ?
    N1 C8 C10 C11 . . . . -3.7(5) ?
    C10 N3 C12 C13 . . . . -92.9(3) ?
    N2 N3 C12 C13 . . . . 87.7(3) ?
    N3 C12 C13 O3 . . . . 0.4(4) ?
    N3 C12 C13 C14 . . . . -179.0(2) ?
    O3 C13 C14 C15 . . . . 172.2(3) ?
    C12 C13 C14 C15 . . . . -8.5(4) ?
    O3 C13 C14 C19 . . . . -9.7(4) ?
    C12 C13 C14 C19 . . . . 169.6(3) ?
    C19 C14 C15 C16 . . . . 1.3(4) ?
    C13 C14 C15 C16 . . . . 179.4(3) ?
    C14 C15 C16 C17 . . . . -0.9(4) ?
    C20 O4 C17 C16 . . . . -1.8(4) ?
    C20 O4 C17 C18 . . . . 177.9(3) ?
    C15 C16 C17 O4 . . . . 179.5(3) ?
    C15 C16 C17 C18 . . . . -0.1(4) ?
    O4 C17 C18 C19 . . . . -179.0(2) ?
    C16 C17 C18 C19 . . . . 0.7(4) ?
    C17 C18 C19 C14 . . . . -0.2(4) ?
    C15 C14 C19 C18 . . . . -0.7(4) ?
    C13 C14 C19 C18 . . . . -179.0(3) ?
loop_
    _geom_hbond_atom_site_label_D
    _geom_hbond_atom_site_label_H
    _geom_hbond_atom_site_label_A
    _geom_hbond_site_symmetry_A
    _geom_hbond_distance_DH
    _geom_hbond_distance_HA
    _geom_hbond_distance_DA
    _geom_hbond_angle_DHA
    C1 H1 O1 1_545 0.95 2.34 3.216(3) 153.8
    C4 H4 O4 4_665 0.95 2.53 3.435(4) 158.9
    C9 H9A O3 2_655 0.98 2.54 3.335(4) 137.7
    C11 H11C O2 3_665 0.98 2.56 3.498(4) 161.4
    C12 H12B O2 3_665 0.99 2.33 3.309(4) 170.4
_iucr_refine_instructions_details
;
TITL Compound X
CELL 0.71073  13.862   8.079  17.748  90.00 108.372  90.00
ZERR    4  0.005  0.002  0.007  0.00  0.018  0.00
LATT  1
SYMM 1/2 - X, 1/2 + Y, 1/2 - Z
SFAC C  H  N  O  S
UNIT    80   76   12   16    4
OMIT     2   0   0
OMIT     1   1   0
OMIT     1   0   1
OMIT    -1   0   1
TEMP  -100
SIZE  0.14 0.09 0.07
EQIV  $1 x,-1+y,z
EQIV  $2 1/2+x,1/2-y,-1/2+z
EQIV  $3 3/2-x,1/2+y,1/2-z
EQIV  $4 1-x,1-y,-z
HTAB  C1  O1_$1
HTAB  C4  O4_$2
HTAB  C9  O3_$3
HTAB  C11 O2_$4
HTAB  C12 O2_$4
MPLA  4  C5 C6 C7 C8  N1 S1
MPLA  4  C12 C13 C14 O3
MPLA  6  C14 > C19  C12 C13 O3
MPLA  5  N2 N3 C7 C8 C10
MPLA  9  C12 > C19 O3
MPLA  3  C17 C20 O4
MPLA  6  C14 > C19
HTAB
ACTA  50
BOND $H
CONF
FMAP 2
PLAN -10
L.S.  7
OMIT  -3.0000 180
WGHT    0.012500    3.184900
FVAR       0.46744
S1    5    0.748409    0.706211   -0.047403    11.00000    0.03394    0.01892 =
         0.03684    0.00308    0.01855    0.00197
O1    4    0.805882    0.855668   -0.039665    11.00000    0.05527    0.01897 =
         0.06552    0.00012    0.03813   -0.00361
O2    4    0.655753    0.690761   -0.112679    11.00000    0.03464    0.04031 =
         0.03498    0.01028    0.01206    0.01170
O3    4    0.699472    0.137940    0.209859    11.00000    0.03444    0.05540 =
         0.03965    0.00908    0.00385   -0.01913
O4    4    0.425066   -0.399244    0.303144    11.00000    0.03649    0.02972 =
         0.03335    0.00304    0.01267   -0.00888
N1    3    0.718692    0.678984    0.034720    11.00000    0.03655    0.01939 =
         0.03330   -0.00429    0.01920   -0.00455
N2    3    0.682478    0.233508    0.027017    11.00000    0.02610    0.02330 =
         0.02825    0.00003    0.01284   -0.00233
N3    3    0.619201    0.287212    0.066952    11.00000    0.02799    0.02314 =
         0.02549    0.00118    0.01196   -0.00104
C1    1    0.856673    0.243892   -0.040957    11.00000    0.03023    0.02176 =
         0.03391   -0.00325    0.01058   -0.00192
AFIX  43
H1    2    0.844578    0.137493   -0.022982    11.00000   -1.20000
AFIX   0
C2    1    0.928166    0.263250   -0.080035    11.00000    0.02840    0.02893 =
         0.03989   -0.00595    0.01335    0.00459
AFIX  43
H2    2    0.962997    0.168906   -0.090280    11.00000   -1.20000
AFIX   0
C3    1    0.949650    0.417972   -0.104395    11.00000    0.02757    0.03271 =
         0.03537   -0.00265    0.01572   -0.00008
AFIX  43
H3    2    0.999413    0.429202   -0.130596    11.00000   -1.20000
AFIX   0
C4    1    0.898596    0.556407   -0.090569    11.00000    0.02839    0.02936 =
         0.02929    0.00337    0.00918   -0.00239
AFIX  43
H4    2    0.913772    0.663285   -0.106111    11.00000   -1.20000
AFIX   0
C5    1    0.824720    0.535772   -0.053497    11.00000    0.02377    0.02043 =
         0.02427   -0.00097    0.00881    0.00133
C6    1    0.802504    0.380509   -0.028020    11.00000    0.02282    0.02068 =
         0.02425   -0.00277    0.00732   -0.00258
C7    1    0.726249    0.372621    0.012601    11.00000    0.02454    0.02032 =
         0.02215   -0.00080    0.00777   -0.00301
C8    1    0.689332    0.511957    0.042424    11.00000    0.02688    0.01932 =
         0.02466   -0.00056    0.00745   -0.00089
C9    1    0.778924    0.768281    0.107235    11.00000    0.04745    0.03036 =
         0.04350   -0.01237    0.01869   -0.00796
AFIX 137
H9A   2    0.748055    0.751666    0.149317    11.00000   -1.50000
H9B   2    0.779913    0.886716    0.095567    11.00000   -1.50000
H9C   2    0.848631    0.725507    0.124771    11.00000   -1.50000
AFIX   0
C10   1    0.620356    0.453971    0.077770    11.00000    0.02482    0.02542 =
         0.02404   -0.00165    0.00751    0.00043
C11   1    0.560334    0.542177    0.121699    11.00000    0.03889    0.03337 =
         0.03871   -0.00570    0.01968   -0.00039
AFIX 137
H11A  2    0.554514    0.659431    0.106795    11.00000   -1.50000
H11B  2    0.594662    0.531914    0.178932    11.00000   -1.50000
H11C  2    0.492318    0.493243    0.108286    11.00000   -1.50000
AFIX   0
C12   1    0.558410    0.166458    0.092406    11.00000    0.02772    0.02617 =
         0.03394    0.00294    0.01223   -0.00507
AFIX  23
H12A  2    0.539449    0.075911    0.052881    11.00000   -1.20000
H12B  2    0.494950    0.219913    0.094299    11.00000   -1.20000
AFIX   0
C13   1    0.613916    0.093563    0.173514    11.00000    0.02482    0.02916 =
         0.02731   -0.00292    0.01046   -0.00374
C14   1    0.559556   -0.034198    0.205254    11.00000    0.02496    0.02249 =
         0.02562   -0.00186    0.01160   -0.00078
C15   1    0.457109   -0.072321    0.168689    11.00000    0.02453    0.02613 =
         0.02785    0.00395    0.00944    0.00061
AFIX  43
H15   2    0.419687   -0.014655    0.121971    11.00000   -1.20000
AFIX   0
C16   1    0.409239   -0.193172    0.199617    11.00000    0.01990    0.02872 =
         0.03019    0.00013    0.00922   -0.00112
AFIX  43
H16   2    0.339295   -0.216994    0.174680    11.00000   -1.20000
AFIX   0
C17   1    0.464248   -0.279040    0.267251    11.00000    0.02967    0.02067 =
         0.02690   -0.00395    0.01309   -0.00392
C18   1    0.567143   -0.244150    0.303817    11.00000    0.03067    0.02675 =
         0.02454    0.00271    0.00742    0.00265
AFIX  43
H18   2    0.604828   -0.303863    0.349783    11.00000   -1.20000
AFIX   0
C19   1    0.613874   -0.122919    0.273069    11.00000    0.02166    0.02642 =
         0.02711   -0.00180    0.00509    0.00031
AFIX  43
H19   2    0.683802   -0.099306    0.298218    11.00000   -1.20000
AFIX   0
C20   1    0.318817   -0.436027    0.269667    11.00000    0.03775    0.04306 =
         0.03764    0.00344    0.01241   -0.01566
AFIX 137
H20A  2    0.298928   -0.516146    0.303520    11.00000   -1.50000
H20B  2    0.305714   -0.482881    0.216444    11.00000   -1.50000
H20C  2    0.279245   -0.334176    0.266174    11.00000   -1.50000
HKLF 4
REM  Compound X
REM R1 =  0.0626 for   3206 Fo > 4sig(Fo)  and  0.0899 for all   4221 data
REM    256 parameters refined using      0 restraints
END
WGHT      0.0110      3.1633
REM Highest difference peak  0.272,  deepest hole -0.336,  1-sigma level  0.065
Q1    1   0.9191  0.2612 -0.0378  11.00000  0.05    0.27
Q2    1   0.7335  0.6825  0.0050  11.00000  0.05    0.26
Q3    1   0.9154  0.7577  0.2404  11.00000  0.05    0.26
Q4    1   0.7786  0.9573  0.1532  11.00000  0.05    0.26
Q5    1   0.7985  0.4595 -0.0585  11.00000  0.05    0.25
Q6    1   0.7398  0.8621 -0.0607  11.00000  0.05    0.24
Q7    1   0.7330  0.4456  0.0509  11.00000  0.05    0.24
Q8    1   0.5834  0.0190  0.1766  11.00000  0.05    0.24
Q9    1   0.5196 -0.2649  0.2775  11.00000  0.05    0.24
Q10   1   0.8558  0.5198 -0.0820  11.00000  0.05    0.24
;
