# Supplementary material for: 2-(3,4-Dimethyl-5,5-dioxo-2H,4H-pyrazolo­[4,3-c][1,2]benzothia­zin-2-yl)-1-(4-meth­oxy­phen­yl)ethanone
Source: Acta Crystallogr Sect E Struct Rep Online. 2012 Jan 18;68(Pt 2):o458–9. doi: 10.1107/S1600536812001286 (PMC3275213; doi:10.1107/S1600536812001286)
Supplement: Supplementary file 2 [file e-68-0o458-Isup2.hkl]

#
# h,k,l, Fc-squared, Fo-squared, sigma(Fo-squared) and status flag
#
data_I
_shelx_title ' Compound X'
_shelx_refln_list_code          4
_shelx_F_calc_maximum      222.23
_exptl_crystal_F_000       832.00
_reflns_d_resolution_high  0.7697
 
loop_
 _symmetry_equiv_pos_as_xyz
 'x, y, z'
 '-x+1/2, y+1/2, -z+1/2'
 '-x, -y, -z'
 'x-1/2, -y-1/2, z-1/2'
 
_cell_length_a    13.8620
_cell_length_b     8.0790
_cell_length_c    17.7480
_cell_angle_alpha  90.000
_cell_angle_beta  108.372
_cell_angle_gamma  90.000
 
_shelx_F_squared_multiplier     1.000
 
loop_
 _refln_index_h
 _refln_index_k
 _refln_index_l
 _refln_F_squared_calc
 _refln_F_squared_meas
 _refln_F_squared_sigma
 _refln_observed_status
   4   0   0      136.59      160.41      7.60 o
   6   0   0     3928.15     3985.48     91.85 o
   8   0   0     2588.52     2869.52     71.03 o
  10   0   0       83.62       49.84     14.19 o
  12   0   0       22.15       31.17     15.51 o
  14   0   0      327.49      279.17     22.15 o
  16   0   0      561.43      454.91     34.69 o
   2   1   0     2454.48     2389.32     39.16 o
   3   1   0     1762.87     1715.40     22.93 o
   4   1   0      427.85      404.84     10.73 o
   5   1   0      908.11      941.11     53.52 o
   6   1   0      798.04      825.07     26.43 o
   7   1   0        0.69        5.37     10.32 o
   8   1   0      547.72      575.05     32.31 o
   9   1   0       45.94       63.33     12.11 o
  10   1   0       25.75       22.26     12.43 o
  11   1   0        3.08      -11.14      9.77 o
  12   1   0      844.23      785.03     26.22 o
  13   1   0      245.82      237.88     22.91 o
  14   1   0       19.77       32.28      8.75 o
  15   1   0       14.21       25.24      8.55 o
  16   1   0       82.37       75.69     30.34 o
   0   2   0     9791.39     9430.52    479.95 o
   1   2   0      188.79      195.56      3.86 o
   2   2   0     5568.00     5450.87     73.89 o
   3   2   0       47.89       34.96      2.20 o
   4   2   0     1011.73      942.27     13.83 o
   5   2   0       52.82       10.98      5.06 o
   6   2   0      731.82      703.02     11.34 o
   7   2   0       95.16       87.97      9.57 o
   8   2   0     1068.26     1133.74     34.74 o
   9   2   0      346.32      367.31     17.37 o
  10   2   0      570.70      577.09     30.37 o
  11   2   0      235.12      237.10     13.27 o
  12   2   0      329.53      358.25     45.38 o
  13   2   0      163.10      159.74     11.83 o
  14   2   0       16.13       19.86     13.30 o
  15   2   0        0.20       -3.82      9.30 o
  16   2   0        4.08       24.14     10.20 o
   1   3   0        0.39       -1.16      9.63 o
   2   3   0     2154.91     2272.70     29.03 o
   3   3   0      113.97      103.93      5.40 o
   4   3   0        5.34        1.79      4.10 o
   5   3   0      264.63      250.44      5.02 o
   6   3   0       57.67       65.80      8.47 o
   7   3   0       32.14       41.96      9.84 o
   8   3   0      124.60      142.76      7.60 o
   9   3   0       26.84       40.92     13.98 o
  10   3   0       53.15       64.45      4.93 o
  11   3   0      423.54      424.15     35.81 o
  12   3   0       90.72      132.91     35.15 o
  13   3   0      268.04      252.80     15.28 o
  14   3   0       81.07      115.91     46.25 o
  15   3   0      178.61      137.88     11.85 o
  16   3   0       12.43       32.28     10.07 o
   0   4   0      761.37      796.53     20.46 o
   1   4   0     3253.36     3310.01     46.10 o
   2   4   0       52.16       78.58      3.91 o
   3   4   0      879.48      938.63     31.78 o
   4   4   0       10.14       23.68      2.59 o
   5   4   0      498.43      551.67      8.35 o
   6   4   0        0.86        9.18      2.65 o
   7   4   0      154.01      153.96      4.70 o
   8   4   0       29.42       -0.03      4.10 o
   9   4   0       81.97       97.64     10.87 o
  10   4   0      743.25      820.74     31.74 o
  11   4   0      864.64      921.40     23.54 o
  12   4   0      377.90      431.19     62.97 o
  13   4   0       16.86       16.16      7.58 o
  14   4   0       31.45       28.80      8.31 o
  15   4   0        6.07        1.17     22.20 o
   1   5   0      413.82      427.61     41.26 o
   2   5   0       24.74       26.45     10.07 o
   3   5   0      573.86      637.07     29.68 o
   4   5   0      638.02      642.62     11.87 o
   5   5   0      216.98      258.49      5.78 o
   6   5   0      619.97      652.57     14.15 o
   7   5   0      206.78      200.31     11.56 o
   8   5   0       25.67        5.13     12.84 o
   9   5   0      336.11      346.19     30.55 o
  10   5   0      358.72      349.45     14.56 o
  11   5   0      345.84      305.28     40.48 o
  12   5   0      599.18      550.86     22.69 o
  13   5   0      353.67      373.56     53.59 o
  14   5   0       17.12        8.24     10.53 o
   0   6   0      462.42      453.45     14.23 o
   1   6   0     3285.85     3250.50     50.35 o
   2   6   0      755.08      770.83     33.13 o
   3   6   0     1121.15     1118.96     39.04 o
   4   6   0      157.46      146.91      3.89 o
   5   6   0      281.73      288.21      6.46 o
   6   6   0       93.11       86.36     13.75 o
   7   6   0      141.22      147.91      5.52 o
   8   6   0        2.40        0.69      4.53 o
   9   6   0        2.58        7.40      9.79 o
  10   6   0       45.75       40.41     24.99 o
  11   6   0      249.46      294.37     19.08 o
  12   6   0       27.53       25.26     10.11 o
  13   6   0      393.39      488.37     32.13 o
   1   7   0        2.87        9.64      6.48 o
   2   7   0       44.76       29.64      6.75 o
   3   7   0       11.80        0.13     11.42 o
   4   7   0       74.95       82.02      6.22 o
   5   7   0       17.01       11.77      2.54 o
   6   7   0      344.82      380.91     26.02 o
   7   7   0       89.40       92.01      5.54 o
   8   7   0       38.42       46.52     14.71 o
   9   7   0       17.69       19.97      4.06 o
  10   7   0       59.89       61.65      9.75 o
  11   7   0       35.42       32.13      8.24 o
  12   7   0       87.34       71.39     14.83 o
   0   8   0       18.43       61.50     46.11 o
   1   8   0       44.26       65.70     16.41 o
   2   8   0       35.75       19.14      7.14 o
   3   8   0      553.22      547.90     23.04 o
   4   8   0       29.26       27.40      6.82 o
   5   8   0        2.70        2.41      2.20 o
   6   8   0      153.67      113.50     13.36 o
   7   8   0      341.57      384.28     10.68 o
   8   8   0      230.17      218.53     11.40 o
   9   8   0      224.13      212.86     10.62 o
  10   8   0      242.21      254.69     12.95 o
  11   8   0       26.16       39.27      7.78 o
   1   9   0       43.44       53.21      8.13 o
   2   9   0       78.81       77.40     24.35 o
   3   9   0       87.79      103.26      8.54 o
   4   9   0      777.75      760.23     32.47 o
   5   9   0        7.61        0.67     13.07 o
   6   9   0       77.83      102.25      8.20 o
   7   9   0        4.30       -4.47     21.97 o
   8   9   0        0.29        4.58      7.32 o
   3  10   0      197.55      145.08     21.65 o
   4  10   0      161.39      211.62     23.66 o
   5  10   0       89.80       96.43     12.59 o
 -17   0   1      207.17      208.51     20.41 o
 -15   0   1      227.39      201.19     19.40 o
 -13   0   1      827.42      626.49     34.28 o
 -11   0   1       42.72       64.03     17.80 o
  -9   0   1       27.09       57.99     12.40 o
  -7   0   1      430.64      537.80     16.89 o
  -5   0   1      167.11      170.30      7.83 o
  -3   0   1      302.58      398.39     11.12 o
   3   0   1       31.84       48.65      5.35 o
   5   0   1      200.46      143.52      4.62 o
   7   0   1      832.00      905.98     25.77 o
   9   0   1      538.61      491.21     25.58 o
  11   0   1     1483.97     1377.65     55.61 o
  13   0   1      393.30      336.93     23.57 o
  15   0   1       20.05       52.59     12.40 o
 -17   1   1       10.30       42.51     44.16 o
 -16   1   1        2.57       17.31      8.80 o
 -15   1   1       40.57       45.86      9.07 o
 -14   1   1       18.16        5.72     12.97 o
 -13   1   1      456.60      555.31     33.27 o
 -12   1   1        1.14       10.20      8.56 o
 -11   1   1      762.08      791.41     24.67 o
 -10   1   1       75.78      119.43     11.48 o
  -9   1   1      898.72      886.81     21.19 o
  -8   1   1      313.05      318.46     13.73 o
  -7   1   1       28.83       19.85      2.90 o
  -6   1   1      120.27      121.54      5.38 o
  -5   1   1     5232.54     5048.01     91.03 o
  -4   1   1      579.76      545.86      9.36 o
  -3   1   1    28927.08    27785.33    426.10 o
  -2   1   1     6847.01     6724.59     94.15 o
  -1   1   1      192.18      209.15      4.94 o
   0   1   1    11085.01    10273.81    182.15 o
   1   1   1     4532.05     4260.17     78.21 o
   2   1   1      132.72      122.48      4.01 o
   3   1   1     4884.31     4365.01     61.80 o
   4   1   1      710.01      694.90     16.96 o
   5   1   1       30.82        9.25      3.68 o
   6   1   1        7.42       36.32      7.09 o
   7   1   1     2080.26     2137.21     38.44 o
   8   1   1        7.32        4.08      8.42 o
   9   1   1      230.96      213.33     26.25 o
  10   1   1       30.02       53.07      9.62 o
  11   1   1      107.06      124.19     11.43 o
  12   1   1        3.33       14.77      7.95 o
  13   1   1      321.88      355.74     16.26 o
  14   1   1      123.01      158.55     41.37 o
  15   1   1       23.75       35.82     12.12 o
  16   1   1       57.57       31.04     24.00 o
 -17   2   1        7.25       -3.25     11.44 o
 -16   2   1        1.50      -16.99     11.33 o
 -15   2   1      211.38      209.47     13.49 o
 -14   2   1      375.20      380.08     18.72 o
 -13   2   1       32.09       44.26     15.93 o
 -12   2   1       13.69       -7.62     17.64 o
 -11   2   1      314.60      388.57     31.37 o
 -10   2   1      525.83      621.98     21.49 o
  -9   2   1      213.99      215.49      8.94 o
  -8   2   1     1336.05     1249.12     24.19 o
  -7   2   1      400.43      397.98     12.40 o
  -6   2   1     3104.81     3217.11     43.54 o
  -5   2   1       88.16       78.17      3.18 o
  -4   2   1     1455.36     1535.46     19.81 o
  -3   2   1     2276.53     2355.45     42.59 o
  -2   2   1     3745.61     3996.31    150.18 o
  -1   2   1       72.63       88.19     15.95 o
   0   2   1     1023.44     1031.11     13.93 o
   1   2   1      120.14      133.43     13.73 o
   2   2   1     2736.45     2672.29     95.33 o
   3   2   1       85.07       88.39      2.85 o
   4   2   1       55.50       69.79     10.64 o
   5   2   1      359.39      426.43     21.92 o
   6   2   1     3460.84     3468.28     58.67 o
   7   2   1        3.27       11.65      3.34 o
   8   2   1     1266.81     1261.94     24.30 o
   9   2   1      286.58      261.00     21.76 o
  10   2   1        1.83       44.74      9.81 o
  11   2   1       19.98       26.90     30.14 o
  12   2   1       59.29       67.34     15.42 o
  13   2   1        1.38      -17.71     11.81 o
  14   2   1       11.09       69.98     18.26 o
  15   2   1      115.88      138.71     14.79 o
  16   2   1       87.72       74.83     12.02 o
 -16   3   1        2.62       -6.74      7.67 o
 -15   3   1       33.26        5.40      8.80 o
 -14   3   1       68.68       91.62     44.26 o
 -13   3   1       30.20       30.23     12.84 o
 -12   3   1        8.93       -9.46      8.55 o
 -11   3   1       47.58       38.24     18.33 o
 -10   3   1      665.59      638.32     14.53 o
  -9   3   1      410.60      394.58     27.35 o
  -8   3   1     1247.69     1345.34     22.57 o
  -7   3   1      925.12      943.04     15.07 o
  -6   3   1     1788.56     1894.87     33.43 o
  -5   3   1     1503.66     1570.46     55.63 o
  -4   3   1     1951.04     2080.84     28.51 o
  -3   3   1     7428.88     7540.90    164.94 o
  -2   3   1     5778.11     5739.00     68.73 o
  -1   3   1     1727.73     1647.23     21.24 o
   0   3   1        0.80        6.81     12.86 o
   1   3   1      151.58      157.17      2.65 o
   2   3   1        7.40        1.11      7.05 o
   3   3   1     1700.94     1694.92     22.12 o
   4   3   1      526.99      541.51     24.16 o
   5   3   1     1972.88     2027.32     66.89 o
   6   3   1      575.76      620.83     10.65 o
   7   3   1      216.00      215.45     15.15 o
   8   3   1     2148.43     2106.53     37.41 o
   9   3   1     1758.14     1722.28     31.99 o
  10   3   1      444.65      400.87     21.85 o
  11   3   1        5.91      -10.78      7.19 o
  12   3   1      130.66      117.21     32.36 o
  13   3   1       17.08       47.93      8.20 o
  14   3   1       19.46       22.31     32.93 o
  15   3   1       23.20       35.95     24.10 o
  16   3   1       19.36       11.17     28.15 o
 -16   4   1        1.08       -2.29     10.16 o
 -15   4   1       79.65      100.30     23.27 o
 -14   4   1      107.05      101.55     26.54 o
 -13   4   1      914.94      914.81     31.07 o
 -12   4   1      206.22      239.43     13.94 o
 -11   4   1       36.74       77.43     35.08 o
 -10   4   1       29.94       28.63     10.09 o
  -9   4   1      246.73      246.64      8.30 o
  -8   4   1        0.96        2.50      5.22 o
  -7   4   1       39.00       26.84      5.56 o
  -6   4   1        5.85        7.79      6.61 o
  -5   4   1     1186.60     1321.45     19.79 o
  -4   4   1     2214.30     2367.52     92.93 o
  -3   4   1       49.93       76.83      3.14 o
  -2   4   1      102.55      142.34      3.84 o
  -1   4   1        3.29       -1.81      3.24 o
   0   4   1      469.64      472.37      9.34 o
   1   4   1      330.40      350.12     11.92 o
   2   4   1     1741.98     1841.06     22.03 o
   3   4   1     1110.22     1193.44     16.33 o
   4   4   1      363.65      352.93     11.30 o
   5   4   1        1.68       -1.71      5.29 o
   6   4   1      301.12      273.96     12.40 o
   7   4   1       65.70       62.14     10.71 o
   8   4   1      310.38      305.49      9.00 o
   9   4   1       21.81       22.50      8.49 o
  10   4   1        8.18        7.31      5.47 o
  11   4   1      877.96      933.41     79.22 o
  12   4   1      237.43      220.51     15.40 o
  13   4   1      139.17      143.54     17.53 o
  14   4   1       49.60      129.81     27.62 o
  15   4   1       11.52       -5.95      6.43 o
 -15   5   1       23.35       59.95     12.27 o
 -14   5   1       98.90       80.51     30.02 o
 -12   5   1      532.21      564.44     40.23 o
 -11   5   1       19.08        0.94      6.93 o
 -10   5   1      269.07      300.00     10.54 o
  -9   5   1      455.28      466.19     48.76 o
  -8   5   1       56.35       45.39      9.59 o
  -7   5   1      126.43      128.49     26.45 o
  -6   5   1     1115.67     1169.05     69.88 o
  -5   5   1       77.06       65.19      4.81 o
  -4   5   1      110.88       90.82      4.36 o
  -3   5   1      530.16      609.47     41.85 o
  -2   5   1      136.09      109.72      2.53 o
  -1   5   1      769.08      801.50     12.22 o
   0   5   1     2321.92     2473.39     36.29 o
   1   5   1      304.92      267.15     12.36 o
   2   5   1     3035.54     3107.33     46.40 o
   3   5   1       45.91       50.43      2.78 o
   4   5   1       88.89       73.86      5.24 o
   5   5   1      904.46      946.98     14.83 o
   6   5   1        2.14       -5.76      3.84 o
   7   5   1      401.34      384.82      9.63 o
   8   5   1     2454.81     2404.65     58.76 o
   9   5   1      752.16      745.73     16.54 o
  10   5   1      146.78      132.18     20.14 o
  11   5   1       21.51       18.58     17.62 o
  12   5   1       13.62       -3.62     13.68 o
  13   5   1       25.59       56.69     15.47 o
  14   5   1      104.24      100.23     18.40 o
 -14   6   1      188.39      286.36     24.62 o
 -13   6   1       47.71       37.44      9.93 o
 -12   6   1      102.35       51.35     14.10 o
 -11   6   1      181.83      180.50     13.78 o
 -10   6   1        0.08       -3.85      4.64 o
  -9   6   1       21.80       12.70     21.26 o
  -8   6   1        6.56       -6.82      4.58 o
  -7   6   1        6.89       -1.02      4.35 o
  -6   6   1        8.39       10.20      3.43 o
  -5   6   1      157.79      143.68     13.73 o
  -4   6   1        0.28        5.70      9.79 o
  -3   6   1       50.68       49.39     10.53 o
  -2   6   1      720.33      721.48     33.78 o
  -1   6   1      463.79      444.65     11.16 o
   0   6   1      983.55     1088.12     28.81 o
   1   6   1      345.33      335.68     22.72 o
   2   6   1        2.04       13.32     15.63 o
   3   6   1      136.51      141.27      9.70 o
   4   6   1       21.18       21.74      4.62 o
   5   6   1      291.74      300.66     14.07 o
   6   6   1     1063.06     1128.23     24.44 o
   7   6   1     1007.30     1003.19     17.23 o
   8   6   1        2.32        1.76      5.01 o
   9   6   1        0.14       -6.05      4.03 o
  10   6   1        3.55        8.25      5.85 o
  11   6   1       44.90       99.40     14.51 o
  12   6   1      443.06      497.84     29.61 o
  13   6   1      200.42      147.14     15.06 o
 -12   7   1       71.12       96.84      9.70 o
 -11   7   1       84.70      108.97      9.84 o
 -10   7   1      104.53       69.00      9.70 o
  -9   7   1       21.98       47.14      9.98 o
  -8   7   1       47.83       50.32      5.35 o
  -7   7   1      195.39      177.05     11.19 o
  -6   7   1      485.83      473.75     11.38 o
  -5   7   1       16.49       23.80      1.91 o
  -4   7   1      165.06      189.36     21.65 o
  -3   7   1       42.88       54.88     29.04 o
  -2   7   1        0.79        6.18     14.35 o
  -1   7   1     1430.30     1415.65     63.34 o
   0   7   1      660.79      621.37     23.02 o
   1   7   1     1682.72     1631.36     30.55 o
   2   7   1      328.94      338.99     30.16 o
   3   7   1      255.12      239.92     23.32 o
   4   7   1        0.33        2.15      8.92 o
   5   7   1       53.51       31.12      2.66 o
   6   7   1      420.94      438.64     14.83 o
   7   7   1        1.02        7.65      3.69 o
   8   7   1      544.22      536.30     15.92 o
   9   7   1        0.79       -2.73      5.97 o
  10   7   1      273.29      239.91     12.59 o
  11   7   1       14.53       18.31     12.45 o
  12   7   1       69.69      112.58     14.51 o
 -11   8   1       92.25       57.34     10.02 o
 -10   8   1       14.71       24.56      7.46 o
  -9   8   1        2.98       13.13     10.78 o
  -8   8   1       28.43       29.53     12.43 o
  -7   8   1        6.29       32.01     13.52 o
  -6   8   1        7.67        9.96      3.66 o
  -5   8   1       23.19       46.36      8.16 o
  -4   8   1       81.30       97.89     14.07 o
  -3   8   1       61.73       58.86      8.39 o
  -2   8   1      120.96       95.78      7.32 o
  -1   8   1        5.36        7.09      6.38 o
   0   8   1        6.58        3.32      7.01 o
   1   8   1      785.21      831.45     28.60 o
   2   8   1      422.72      449.01     43.61 o
   3   8   1       28.37       25.61      7.04 o
   4   8   1       15.63       22.21      2.66 o
   5   8   1        0.44        2.46      3.40 o
   6   8   1        6.67        9.96     10.82 o
   7   8   1       13.03       28.90      4.92 o
   8   8   1       12.08       18.48     14.85 o
   9   8   1        1.07        5.66      5.01 o
  10   8   1        8.12       -2.29      7.32 o
  -9   9   1       62.56       31.17     10.02 o
  -8   9   1        2.95       -5.59      5.82 o
  -7   9   1      189.92      197.40     41.90 o
  -6   9   1       33.73       54.80     19.89 o
  -5   9   1       17.23       43.00      7.44 o
  -4   9   1        4.97       -7.00      5.77 o
  -3   9   1      241.85      251.58     13.80 o
  -2   9   1      239.64      242.97     48.44 o
  -1   9   1      371.86      331.44     19.50 o
   0   9   1       81.46       68.60     18.12 o
   1   9   1      116.28      137.15     20.82 o
   2   9   1        0.70       38.06     10.06 o
   3   9   1      225.64      260.18     14.51 o
   4   9   1      519.83      467.45     29.15 o
   5   9   1      152.26      169.58     39.40 o
   6   9   1       82.34       95.18     24.39 o
   7   9   1      309.59      386.29     16.32 o
   8   9   1        1.85       -1.82      8.20 o
  -4  10   1       57.73       86.22     11.12 o
   1  10   1      120.02       88.60     16.11 o
   2  10   1        1.73      -10.57     14.74 o
   3  10   1       81.86       53.23     18.72 o
   4  10   1        5.42        5.95     12.31 o
 -16   0   2       74.71      136.43     16.48 o
 -14   0   2     1218.16     1280.94     59.72 o
 -12   0   2      356.14      409.56     26.86 o
 -10   0   2      490.25      531.85     26.64 o
  -8   0   2       80.10       61.33      6.04 o
  -6   0   2     2313.03     2542.48     62.56 o
  -4   0   2     8470.49     8196.59    185.95 o
  -2   0   2     1577.89     1529.31     50.21 o
   4   0   2       76.73       73.23      5.49 o
   6   0   2      176.64      165.31      8.79 o
   8   0   2     1984.59     2306.60     59.59 o
  10   0   2        6.03       39.27     17.44 o
  12   0   2        4.50       17.76     12.27 o
  14   0   2      283.11      290.71     24.81 o
  16   0   2      162.14      143.52     18.95 o
 -17   1   2       56.13       47.26     10.33 o
 -16   1   2      562.09      508.20     25.50 o
 -15   1   2       20.44       19.11      9.86 o
 -14   1   2       71.84       51.45     12.74 o
 -13   1   2      155.05      141.35     11.03 o
 -12   1   2       22.49       43.11     15.47 o
 -11   1   2      126.08       79.92     12.24 o
 -10   1   2        8.41      -12.08      9.02 o
  -9   1   2      414.41      451.49     20.34 o
  -8   1   2      365.06      388.37     30.48 o
  -7   1   2       24.46       24.06      3.11 o
  -6   1   2      522.76      551.98     24.30 o
  -5   1   2       74.12       75.62      2.75 o
  -4   1   2      365.26      391.52      8.66 o
  -3   1   2      107.47      147.51      4.44 o
  -2   1   2      114.06      137.98      3.27 o
  -1   1   2      270.95      242.30     11.28 o
   0   1   2     5574.32     5188.35    163.34 o
   1   1   2      993.77      964.45     13.04 o
   2   1   2     1634.91     1531.17     52.17 o
   3   1   2     1150.15     1068.01     27.25 o
   4   1   2     1000.27     1053.88     36.25 o
   5   1   2        0.79        7.53      4.10 o
   6   1   2      382.48      426.67     10.69 o
   7   1   2       78.35       85.83      3.77 o
   8   1   2      174.34      149.32      7.31 o
   9   1   2      688.99      618.04     37.73 o
  10   1   2       58.22       65.98     40.02 o
  11   1   2      373.13      364.89     45.58 o
  12   1   2      134.64      158.30     26.82 o
  13   1   2        3.30       14.85     11.24 o
  14   1   2      340.18      279.59     18.20 o
  15   1   2        0.60       14.75     18.99 o
  16   1   2        0.97       65.72     17.71 o
 -17   2   2        0.83        5.95     12.81 o
 -16   2   2      308.09      228.62     34.51 o
 -14   2   2       18.35        3.30     33.84 o
 -13   2   2      245.92      219.42     15.22 o
 -12   2   2      139.81      141.58      6.22 o
 -11   2   2     1040.62     1152.07     25.95 o
 -10   2   2      226.08      213.66      6.57 o
  -9   2   2       12.68        8.92      2.97 o
  -8   2   2      597.06      611.03     13.18 o
  -7   2   2       64.13       76.43      9.04 o
  -6   2   2      505.38      518.97     52.08 o
  -5   2   2      484.04      507.29      9.03 o
  -4   2   2      578.14      510.70     22.65 o
  -3   2   2      573.22      612.79     10.40 o
  -2   2   2    13074.00    12545.56    157.81 o
  -1   2   2      399.44      359.41      5.64 o
   0   2   2     5923.90     5493.66     62.47 o
   1   2   2      449.13      541.60      9.93 o
   2   2   2       60.71       21.54      3.84 o
   3   2   2      443.32      475.99      7.57 o
   4   2   2      241.11      227.83      5.03 o
   5   2   2      330.04      331.38     20.53 o
   6   2   2      232.21      208.83     10.89 o
   7   2   2      298.37      308.21     22.10 o
   8   2   2       97.80       98.22      4.55 o
   9   2   2      765.02      742.96     40.69 o
  10   2   2      775.73      839.23    105.77 o
  11   2   2      350.21      338.67     26.09 o
  12   2   2       40.47       86.39     12.61 o
  13   2   2       56.28       23.18     31.60 o
  14   2   2        7.61       10.82     42.61 o
  15   2   2       27.08       40.64     11.05 o
  16   2   2       19.89       12.04     15.58 o
 -16   3   2       19.65       36.30      8.50 o
 -15   3   2        5.96      -15.85     10.56 o
 -14   3   2       11.51       24.84      8.45 o
 -13   3   2       52.34       28.17      9.70 o
 -12   3   2       91.23       84.71      9.61 o
 -11   3   2      307.57      297.73     14.61 o
 -10   3   2      196.45      186.97      7.23 o
  -9   3   2      159.93      147.19     12.31 o
  -8   3   2       10.90       11.46     11.67 o
  -7   3   2      148.73      176.46      5.87 o
  -6   3   2      180.96      186.89     10.78 o
  -5   3   2       36.33       47.10      3.61 o
  -4   3   2     2609.48     2754.43     33.88 o
  -3   3   2     1988.40     2060.87     24.72 o
  -2   3   2      256.90      350.93      5.37 o
  -1   3   2      367.58      347.86     30.27 o
   0   3   2       15.30       14.30      3.71 o
   1   3   2     1519.18     1510.14     18.80 o
   2   3   2      682.67      680.75      9.05 o
   3   3   2     4130.28     4247.87     52.80 o
   4   3   2      636.85      670.17     16.61 o
   5   3   2      558.37      586.44     10.26 o
   6   3   2      484.17      553.41     15.58 o
   7   3   2        8.36       10.13      3.55 o
   8   3   2      110.56      101.68      5.08 o
   9   3   2     1123.48     1057.13     21.58 o
  10   3   2     1872.95     1896.35     50.69 o
  11   3   2      149.67      161.93     15.38 o
  12   3   2       62.12      106.88     31.19 o
  13   3   2        5.57       -0.80      8.25 o
  14   3   2      296.18      370.17     78.74 o
  15   3   2      231.52      231.23     72.58 o
 -16   4   2       69.06       50.69     21.78 o
 -15   4   2      162.83      148.42     16.45 o
 -14   4   2      181.05      157.71     18.26 o
 -13   4   2       18.72       27.92      9.73 o
 -12   4   2      165.25      145.44     14.30 o
 -11   4   2       84.44       65.11      7.92 o
 -10   4   2        9.81       11.01      5.26 o
  -9   4   2     2258.51     2400.73     42.22 o
  -8   4   2      982.92     1089.97     48.76 o
  -7   4   2        7.38       12.44      3.93 o
  -6   4   2      468.64      487.89     10.70 o
  -5   4   2      332.21      345.06      6.46 o
  -4   4   2      643.30      815.90     14.69 o
  -3   4   2     5363.69     5636.90     63.59 o
  -2   4   2      410.70      353.99      8.08 o
  -1   4   2      181.25      162.13     11.60 o
   0   4   2     1277.02     1262.04     21.21 o
   1   4   2      111.95       98.60      2.19 o
   2   4   2      315.57      337.14     22.54 o
   3   4   2        1.15        1.27      5.06 o
   4   4   2      899.10     1060.33     14.67 o
   5   4   2     2039.00     2033.87     48.51 o
   6   4   2      381.85      392.47      9.59 o
   7   4   2     1159.17     1114.07     19.90 o
   8   4   2        1.39        5.30      3.37 o
   9   4   2      667.83      662.82     13.76 o
  10   4   2       33.05       25.18     12.65 o
  11   4   2      313.25      317.43     16.32 o
  12   4   2       16.86       14.14      8.11 o
  13   4   2       20.01       41.81      9.55 o
  14   4   2       74.49       87.22     35.95 o
  15   4   2        6.27        8.70      7.69 o
 -15   5   2       66.26       43.11     11.53 o
 -14   5   2      105.45       88.31     10.93 o
 -13   5   2        1.07        1.94     12.33 o
 -12   5   2        3.85       32.70     14.85 o
 -11   5   2     1051.65     1036.01     48.53 o
 -10   5   2      446.33      424.83     13.35 o
  -9   5   2      157.57      104.30      5.53 o
  -8   5   2     1045.01     1037.01     33.04 o
  -7   5   2      191.44      218.06     10.69 o
  -6   5   2        4.52       -1.64      6.82 o
  -5   5   2      460.14      419.55      9.66 o
  -4   5   2       60.79       89.60      9.61 o
  -3   5   2       92.45       42.24      4.78 o
  -2   5   2      218.02      252.83      6.27 o
  -1   5   2       44.29       37.69      3.48 o
   0   5   2      451.46      432.63      8.21 o
   1   5   2      601.97      638.14     16.89 o
   2   5   2       15.26       17.31      4.13 o
   3   5   2      765.18      786.08     13.78 o
   4   5   2      276.30      295.46      7.01 o
   5   5   2      115.70      146.98      5.10 o
   6   5   2       30.41       20.17      3.49 o
   7   5   2      145.33      176.97      6.41 o
   8   5   2       87.88       78.43     21.30 o
   9   5   2      110.03      133.76      6.35 o
  10   5   2       23.24       30.40      4.93 o
  11   5   2      276.67      272.17     28.31 o
  12   5   2      103.98      113.07     24.51 o
  13   5   2      126.94      120.46     15.97 o
  14   5   2      179.62      235.92     21.69 o
 -14   6   2       33.96       28.83      6.91 o
 -13   6   2       20.56        0.46      6.45 o
 -12   6   2       23.00       21.59      8.26 o
 -11   6   2      278.37      303.11     24.30 o
 -10   6   2        0.02        1.72     14.19 o
  -9   6   2       38.64        7.04     15.56 o
  -8   6   2      101.44       82.26      7.99 o
  -7   6   2      911.32      785.02     47.02 o
  -6   6   2      250.53      279.04      6.51 o
  -5   6   2      103.81      145.32      4.58 o
  -4   6   2        9.47       13.64      2.97 o
  -3   6   2     2793.54     2823.46     80.18 o
  -2   6   2      201.15      203.17      8.40 o
  -1   6   2     3789.81     3954.53     55.23 o
   0   6   2      381.84      456.61     58.03 o
   1   6   2     1908.51     1881.64     71.03 o
   2   6   2       97.09      127.36     20.23 o
   3   6   2     2169.29     2117.54     47.23 o
   4   6   2      390.47      376.00      8.74 o
   5   6   2     1327.00     1378.75     23.26 o
   6   6   2      697.02      705.18     14.85 o
   7   6   2        9.38       15.49      9.86 o
   8   6   2       50.45       58.48      6.11 o
   9   6   2        0.81       -0.38      7.76 o
  10   6   2        0.65       19.42     14.87 o
  11   6   2        6.52       12.31      8.24 o
  12   6   2        4.73       -1.37     13.36 o
  13   6   2       82.23       95.15     17.53 o
 -13   7   2        6.73       10.02      7.32 o
 -12   7   2       14.26       16.02      8.74 o
 -11   7   2        1.52       -4.68     10.78 o
 -10   7   2        6.56        2.70      6.82 o
  -9   7   2        0.80       -5.46      4.80 o
  -8   7   2        0.07        7.84      4.48 o
  -7   7   2      405.73      434.04     18.44 o
  -6   7   2      142.60      138.05      8.03 o
  -5   7   2      872.12      796.02     12.68 o
  -4   7   2      225.55      222.94     15.88 o
  -3   7   2      944.25      949.51     36.80 o
  -2   7   2      398.96      410.48     33.64 o
  -1   7   2      693.79      766.96     71.17 o
   0   7   2       81.69       83.43     11.51 o
   1   7   2      114.57      151.85     12.13 o
   2   7   2       12.31       17.72      6.38 o
   3   7   2       97.29       73.86     16.84 o
   4   7   2      106.42       91.18      5.73 o
   5   7   2      151.78      151.21     17.78 o
   6   7   2       17.33        9.19     12.56 o
   7   7   2        0.06       -6.68      4.45 o
   8   7   2      228.02      176.24     11.23 o
   9   7   2       57.88       95.49     24.85 o
  10   7   2      125.69      151.94     10.25 o
  11   7   2      142.34      186.27     16.34 o
  12   7   2        0.07      -14.19     12.40 o
 -11   8   2       20.17       33.51     11.46 o
 -10   8   2        7.51       13.62      7.51 o
  -9   8   2       12.31       14.02     12.86 o
  -8   8   2      179.81      189.77      8.12 o
  -7   8   2      190.04      194.51     10.94 o
  -6   8   2      467.39      431.15     12.62 o
  -5   8   2       81.01       79.30      6.44 o
  -4   8   2      213.70      226.48      9.78 o
  -3   8   2      124.25      187.35     13.82 o
  -2   8   2        0.67       -7.70     13.94 o
  -1   8   2      672.30      700.75     17.91 o
   0   8   2        0.23       -7.49      5.16 o
   1   8   2        0.95      -13.08     14.19 o
   2   8   2       15.27       54.25     19.75 o
   3   8   2      413.44      428.51     11.26 o
   4   8   2       28.66        5.12      9.84 o
   5   8   2      124.59      126.03      8.51 o
   6   8   2      232.59      207.49      8.42 o
   7   8   2        8.47       18.95     13.75 o
   8   8   2      392.75      344.62     50.94 o
   9   8   2      358.53      306.24     23.59 o
  10   8   2      116.97      164.21     14.23 o
  -9   9   2        1.35        7.28      9.57 o
  -8   9   2        6.21       10.42     14.19 o
  -7   9   2       85.91       69.61      9.98 o
  -6   9   2       19.23       38.19      8.06 o
  -5   9   2      198.74      211.01     24.37 o
  -4   9   2       16.21       -9.28      6.19 o
  -3   9   2       62.94       32.30     13.55 o
  -2   9   2       42.78       29.65      7.87 o
  -1   9   2       94.19       86.23      8.31 o
   0   9   2       68.50       65.23     12.04 o
   1   9   2       15.85       24.72      7.29 o
   2   9   2      420.17      407.54     20.57 o
   3   9   2      382.58      425.49     61.33 o
   4   9   2        3.31        6.51     31.65 o
   5   9   2        1.06        7.62     29.04 o
   6   9   2      248.28      237.22     15.65 o
   7   9   2        6.91       -3.56      5.91 o
   8   9   2      206.68      110.80     13.50 o
  -5  10   2       15.96       26.13     12.45 o
  -4  10   2      313.45      367.41     31.99 o
  -3  10   2      113.96       69.61     15.01 o
   0  10   2        3.05       43.11     19.68 o
   1  10   2        2.75      -10.98     10.94 o
   2  10   2       12.18        4.58     11.90 o
   3  10   2       52.91       62.97     14.60 o
   4  10   2      200.59      163.11     18.58 o
 -17   0   3        8.58        2.70     10.94 o
 -15   0   3        0.11      -15.15     11.49 o
 -13   0   3        5.67       -0.46     11.58 o
 -11   0   3      643.79      685.67     30.25 o
  -9   0   3       65.55       59.63      7.28 o
  -7   0   3      168.25      164.76      9.34 o
  -5   0   3      141.60      145.08      8.24 o
  -3   0   3      921.77      934.54     23.52 o
   1   0   3      130.03      165.86      4.94 o
   3   0   3        9.92       -5.03      7.78 o
   5   0   3       11.55        0.00      4.58 o
   9   0   3      622.49      638.34     18.40 o
  11   0   3      601.50      604.20     31.53 o
  13   0   3      371.32      391.57     24.53 o
  15   0   3       57.57       66.45     16.06 o
 -17   1   3       75.38       73.79     10.61 o
 -16   1   3       27.72       29.74     40.09 o
 -15   1   3      103.55       90.62     17.94 o
 -14   1   3      355.86      336.71     22.24 o
 -13   1   3      218.63      229.74     15.79 o
 -12   1   3       52.09       15.82      9.63 o
 -11   1   3      274.38      311.49     15.49 o
 -10   1   3        2.11       -1.82      5.47 o
  -9   1   3      196.60      221.09     23.20 o
  -8   1   3     1170.48     1285.53     50.09 o
  -7   1   3      854.16      898.30     15.10 o
  -6   1   3        0.10       -6.55      4.37 o
  -5   1   3      215.41      203.37     12.15 o
  -4   1   3      348.16      342.54      9.57 o
  -3   1   3      958.60      964.08     15.30 o
  -2   1   3     7839.96     7806.25    122.97 o
  -1   1   3    22707.62    21553.10    383.34 o
   0   1   3    11658.51    10963.64    169.44 o
   1   1   3    12264.76    11781.96    239.22 o
   2   1   3    18652.58    17862.34    248.62 o
   3   1   3       10.10       13.43      3.25 o
   4   1   3      143.61      143.15      4.97 o
   5   1   3     4435.11     4578.52    101.55 o
   6   1   3     1225.06     1319.43     61.74 o
   7   1   3      532.70      444.10     12.97 o
   8   1   3        5.30        2.70      3.16 o
   9   1   3      173.37      186.01     27.55 o
  10   1   3       54.95       45.77     13.04 o
  11   1   3      112.65      124.13     27.30 o
  12   1   3      180.34      205.88     37.73 o
  13   1   3       10.95      -11.79      7.86 o
  14   1   3       66.53       92.61     20.41 o
  15   1   3       71.60       67.61     22.38 o
  16   1   3      111.65      137.92     41.24 o
 -17   2   3       50.77       64.21     10.55 o
 -16   2   3       36.00       68.44     23.27 o
 -15   2   3        3.17       22.56     11.83 o
 -14   2   3      151.78      132.13     17.05 o
 -13   2   3      104.90      142.91     20.98 o
 -12   2   3      448.44      442.84     26.89 o
 -11   2   3      372.90      388.09     12.11 o
 -10   2   3       45.81       32.78      5.59 o
  -9   2   3      198.31      162.18     20.59 o
  -8   2   3      994.68     1058.31     24.96 o
  -7   2   3      258.26      295.97     18.95 o
  -6   2   3       90.45      110.99     16.00 o
  -5   2   3       91.96      119.93      3.97 o
  -4   2   3     2963.40     3140.27     42.55 o
  -3   2   3     2043.57     2012.78     47.83 o
  -2   2   3    12520.02    12046.53    152.76 o
  -1   2   3       12.79        6.37     10.98 o
   0   2   3      646.73      594.26      8.75 o
   1   2   3     2859.29     2780.20     34.04 o
   2   2   3      171.80      157.38      5.67 o
   3   2   3       93.57       51.38      6.64 o
   4   2   3      914.26      927.13     14.99 o
   5   2   3        7.38        2.29      3.66 o
   6   2   3       19.38        5.18     10.53 o
   7   2   3      817.05      729.77     13.61 o
   8   2   3      455.16      424.39     59.24 o
   9   2   3       56.50       69.34     27.32 o
  10   2   3        0.03       36.97      9.27 o
  11   2   3     1019.01      954.29     28.96 o
  12   2   3       51.47       44.00     14.58 o
  13   2   3        0.19        0.09     10.30 o
  14   2   3       18.34       17.68     24.71 o
  15   2   3        4.68       -0.47     20.75 o
 -16   3   3        1.38       -1.04      8.31 o
 -15   3   3        8.51       15.07      8.38 o
 -14   3   3        1.74       38.05     48.90 o
 -13   3   3       76.32       76.47     10.59 o
 -12   3   3       40.51       32.13      5.08 o
 -11   3   3      518.19      560.95     15.50 o
 -10   3   3      681.90      709.57     35.10 o
  -9   3   3       72.81       48.97     14.28 o
  -8   3   3        9.54       14.98      3.94 o
  -7   3   3      917.81      843.67     32.93 o
  -6   3   3     2790.88     2974.44     44.82 o
  -5   3   3     3016.80     3171.49     59.98 o
  -4   3   3     1587.45     1646.51     32.86 o
  -3   3   3      948.56     1014.20     22.43 o
  -2   3   3     3165.64     3279.90     47.71 o
  -1   3   3      659.94      640.61     30.11 o
   0   3   3     1054.83     1014.00     27.21 o
   1   3   3     1180.77     1229.58     43.73 o
   2   3   3      204.39      246.45      4.57 o
   3   3   3      296.51      299.22      5.15 o
   4   3   3      794.35      823.17     24.55 o
   5   3   3     1471.74     1466.42     22.00 o
   6   3   3     1468.94     1529.31     25.32 o
   7   3   3      380.48      372.03     11.88 o
   8   3   3     1051.52     1110.42     25.58 o
   9   3   3       41.67       35.81      4.26 o
  10   3   3      352.45      404.02     11.46 o
  11   3   3      477.61      520.82     38.58 o
  12   3   3        0.50       -2.04     15.35 o
  13   3   3       23.90       50.75     17.39 o
  14   3   3        3.07        1.49     11.82 o
  15   3   3       85.32      100.41     50.89 o
 -16   4   3        3.79        7.08      9.36 o
 -15   4   3        4.16       18.27      8.43 o
 -14   4   3      126.38       86.58     26.36 o
 -13   4   3      643.28      663.61     22.21 o
 -12   4   3        4.32       -0.69     11.67 o
 -11   4   3     2737.99     2783.93     58.88 o
 -10   4   3      959.34      935.23     19.89 o
  -9   4   3       83.46      130.52      9.79 o
  -8   4   3      391.65      351.34      9.01 o
  -7   4   3       82.98       91.94      5.16 o
  -6   4   3      125.69      151.40     11.42 o
  -5   4   3       32.47       31.94      2.65 o
  -4   4   3     1006.07      920.05     12.96 o
  -3   4   3     1561.70     1719.01     33.68 o
  -2   4   3        0.09        4.91      2.49 o
  -1   4   3      590.24      555.78     11.75 o
   0   4   3      191.88      155.82      2.94 o
   1   4   3      265.87      258.33      3.95 o
   2   4   3      465.18      397.87     11.42 o
   3   4   3      250.17      245.31      6.70 o
   4   4   3      936.52     1041.67     14.13 o
   5   4   3     2424.75     2497.93     36.79 o
   6   4   3      536.42      506.62     21.17 o
   7   4   3      369.89      375.74     17.87 o
   8   4   3      386.50      373.85     10.23 o
   9   4   3       56.01       65.12      4.72 o
  10   4   3      954.49     1024.91     95.40 o
  11   4   3      456.32      446.71     19.29 o
  12   4   3        0.93       17.65      8.49 o
  13   4   3      190.27      135.83     11.44 o
  14   4   3        1.19       20.12      8.06 o
 -15   5   3       68.65       61.33     17.07 o
 -14   5   3      166.76      176.92     10.22 o
 -13   5   3        2.06        6.13      4.04 o
 -12   5   3      158.12      161.22      8.26 o
 -11   5   3      182.76      170.40     13.23 o
 -10   5   3        2.47        4.19     10.09 o
  -9   5   3       79.33       67.36      5.34 o
  -8   5   3      305.48      312.77     18.26 o
  -7   5   3      289.86      286.42      8.28 o
  -6   5   3      152.33      162.29      5.01 o
  -5   5   3      756.65      772.21     12.95 o
  -4   5   3      354.79      392.11     10.18 o
  -3   5   3      226.80      223.10      5.51 o
  -2   5   3      806.56      843.86     64.85 o
  -1   5   3        7.28       -3.23      5.70 o
   0   5   3       50.42       43.87      4.28 o
   1   5   3     1214.53     1240.61     23.80 o
   2   5   3       40.49       43.97      2.97 o
   3   5   3      117.11      107.31      6.30 o
   4   5   3      436.40      402.47      8.77 o
   5   5   3       33.22       25.93      3.48 o
   6   5   3      288.98      235.21     16.66 o
   7   5   3        1.80        1.42      7.57 o
   8   5   3      157.83      145.55     18.63 o
   9   5   3       93.45       74.58      6.58 o
  10   5   3      153.86      123.17     12.29 o
  11   5   3        4.13       -8.70      5.80 o
  12   5   3       34.96       61.75      7.73 o
  13   5   3       23.13       15.15     10.48 o
  14   5   3       27.86       14.19     10.48 o
 -14   6   3      444.45      459.49     21.10 o
 -13   6   3      123.88      117.16     10.21 o
 -12   6   3        2.86       -3.54      4.74 o
 -11   6   3      268.35      258.99     13.07 o
 -10   6   3        0.25        2.53      6.42 o
  -9   6   3      159.27      144.05      8.28 o
  -8   6   3      411.48      377.46     16.64 o
  -7   6   3       19.55       15.07      4.60 o
  -6   6   3        0.13       -2.71      9.40 o
  -5   6   3      146.38      140.21     16.43 o
  -4   6   3        4.83        9.95      1.84 o
  -3   6   3      345.17      334.11     27.57 o
  -2   6   3     1212.42     1210.77     34.39 o
  -1   6   3      229.50      218.09      8.40 o
   0   6   3     1973.71     2105.12     52.81 o
   1   6   3       57.74       47.06      5.61 o
   2   6   3      647.14      661.95     13.44 o
   3   6   3      235.49      241.80     16.96 o
   4   6   3        5.15       -4.12      3.66 o
   5   6   3      103.86       98.59      4.17 o
   6   6   3       14.31       10.90      9.86 o
   7   6   3      204.84      195.60     15.93 o
   8   6   3     1600.81     1645.37     52.08 o
   9   6   3      197.37      225.91     28.35 o
  10   6   3      119.31      104.07      9.98 o
  11   6   3       30.04       47.14     10.57 o
  12   6   3       39.50       41.19     10.98 o
  13   6   3        5.73       11.44     10.11 o
 -13   7   3       47.82       32.13      7.28 o
 -12   7   3        0.89      -11.85     11.94 o
 -11   7   3       25.50       42.89      8.67 o
 -10   7   3       31.35       27.86      7.32 o
  -9   7   3       23.01       15.03     23.98 o
  -8   7   3      285.33      262.80      9.87 o
  -7   7   3      216.63      193.55      9.91 o
  -6   7   3      140.83      161.07      6.77 o
  -5   7   3       29.16       18.34      1.84 o
  -4   7   3      617.10      633.58     13.48 o
  -3   7   3      154.39      139.73      4.23 o
  -2   7   3      140.39      107.01      6.06 o
  -1   7   3       94.62       84.97      2.66 o
   0   7   3      235.06      253.72      7.78 o
   1   7   3     1138.86     1102.95     23.36 o
   2   7   3      168.55      147.68      7.37 o
   3   7   3      868.38      815.45     45.15 o
   4   7   3      104.62       87.43     12.04 o
   5   7   3       63.91       73.17     26.73 o
   6   7   3      324.00      318.45     43.82 o
   7   7   3       96.75       91.97      9.12 o
   8   7   3      174.99      155.98     13.29 o
   9   7   3       45.92       27.68     18.83 o
  10   7   3      145.88      179.91     15.51 o
  11   7   3       32.61       54.14     11.03 o
 -11   8   3       62.14       71.11     14.69 o
 -10   8   3      237.63      257.23     36.93 o
  -9   8   3       11.33       12.89      3.89 o
  -8   8   3      127.87       90.05     23.57 o
  -7   8   3       64.40       60.42      4.81 o
  -6   8   3      368.40      341.77     40.32 o
  -5   8   3        2.70       10.32      7.01 o
  -4   8   3       48.12       51.25     20.43 o
  -3   8   3      133.80      122.70     10.53 o
  -2   8   3      460.31      490.80     37.32 o
  -1   8   3       94.77      105.59     16.29 o
   0   8   3      568.31      655.57     85.61 o
   1   8   3       89.29      125.67     16.29 o
   2   8   3       10.98       21.27     17.44 o
   3   8   3      416.11      403.62     46.11 o
   4   8   3      668.26      724.81     22.29 o
   5   8   3      153.01      173.94      7.88 o
   6   8   3      151.37      136.93     30.94 o
   7   8   3        1.80       -2.87      6.38 o
   8   8   3        6.96        2.86      7.32 o
   9   8   3      167.15      149.09     25.86 o
  10   8   3       46.34       57.34     10.71 o
  -9   9   3       38.12       26.13      9.20 o
  -8   9   3       15.50       35.52     16.70 o
  -7   9   3      155.48      138.48     10.48 o
  -6   9   3        6.07       46.57     30.57 o
  -5   9   3      526.19      503.89     59.24 o
  -4   9   3      176.74      111.76     34.99 o
  -3   9   3       60.40       71.45      8.69 o
  -2   9   3       13.92       -1.16      6.44 o
  -1   9   3      221.68      252.74     14.53 o
   0   9   3      137.10      127.54     17.62 o
   1   9   3      114.95      115.03     12.89 o
   2   9   3      162.72      139.20     35.63 o
   3   9   3        0.02       22.10      8.22 o
   4   9   3        0.05      -21.97     15.06 o
   5   9   3       29.20       44.26     11.94 o
   6   9   3      220.00      152.90     17.99 o
   7   9   3       76.58       91.03     12.27 o
  -5  10   3       12.51       56.70     15.47 o
  -4  10   3      114.96      120.91     16.48 o
  -3  10   3      148.47      181.65     21.33 o
  -2  10   3        0.01        6.82     10.94 o
  -1  10   3        0.22      -16.89     11.94 o
   0  10   3       51.41       55.42     15.93 o
   1  10   3       42.65       26.13     18.40 o
   2  10   3       29.43       -9.11     14.19 o
   3  10   3      211.96      163.11     21.33 o
 -16   0   4        4.37       10.02     12.31 o
 -14   0   4      684.14      713.95     35.42 o
 -12   0   4      192.76      222.97     21.74 o
 -10   0   4      584.78      686.76     32.54 o
  -8   0   4      322.53      413.91     14.78 o
  -6   0   4      913.87     1003.83     27.09 o
  -4   0   4     1065.15      995.68     25.67 o
  -2   0   4       62.56      129.52      8.28 o
   0   0   4     2896.54     2855.79     64.03 o
   2   0   4    49384.06    50871.08   1563.32 o
   4   0   4     1622.81     1738.46     33.91 o
   6   0   4       92.58       69.24      7.46 o
   8   0   4       37.05       14.19     14.19 o
  10   0   4      423.06      340.86     26.09 o
  12   0   4       50.55       29.29     11.35 o
  14   0   4        0.09       -7.73     10.94 o
 -17   1   4       14.24       14.53     24.92 o
 -16   1   4      101.02      141.39     49.70 o
 -15   1   4       59.87       20.29     15.31 o
 -14   1   4     1266.40     1175.31     65.35 o
 -13   1   4      328.61      340.61     27.12 o
 -12   1   4      226.55      271.15      8.69 o
 -11   1   4      578.25      609.48     12.70 o
 -10   1   4        9.68        7.63      2.41 o
  -9   1   4        2.02       -4.04     11.03 o
  -8   1   4      261.67      260.84     17.46 o
  -7   1   4      425.64      523.28     10.31 o
  -6   1   4     1508.80     1508.19     54.03 o
  -5   1   4      250.97      221.00     14.37 o
  -4   1   4     1034.80      931.67     20.85 o
  -3   1   4      921.61      955.00     16.84 o
  -2   1   4     4275.01     4306.69    108.12 o
  -1   1   4       32.40       87.93      9.68 o
   0   1   4      279.36      235.42     12.13 o
   1   1   4      269.13      228.79      5.94 o
   2   1   4      397.28      324.20     11.60 o
   3   1   4      745.30      785.82     12.96 o
   4   1   4       14.20        3.32      8.47 o
   5   1   4     1241.83     1187.87     24.21 o
   6   1   4       86.99       90.80      4.13 o
   7   1   4       38.03       27.98      9.66 o
   8   1   4     2311.40     2186.40     45.19 o
   9   1   4        1.95        3.70      8.49 o
  10   1   4      777.91      753.79     17.07 o
  11   1   4      318.29      330.10     15.49 o
  12   1   4      358.67      354.90     15.93 o
  13   1   4      164.12      181.53     15.47 o
  14   1   4      252.09      216.87     16.47 o
  15   1   4       39.21       51.53     20.53 o
 -17   2   4       48.38       42.14      8.84 o
 -16   2   4      160.96      203.53     16.77 o
 -15   2   4       77.19       96.64     27.80 o
 -14   2   4      220.87      206.80     41.12 o
 -13   2   4      246.74      257.00     13.23 o
 -12   2   4      433.89      408.43     10.39 o
 -11   2   4       42.77       46.92      8.54 o
 -10   2   4      376.03      407.27     21.19 o
  -9   2   4     1266.45     1377.36     22.74 o
  -8   2   4       47.57       40.56     18.35 o
  -7   2   4       44.12       46.39      3.40 o
  -6   2   4      715.12      741.85     20.87 o
  -5   2   4      754.46      680.07     10.95 o
  -4   2   4     3340.24     3457.34     56.92 o
  -3   2   4     8846.60     8822.70    124.53 o
  -2   2   4     4683.85     4668.29     67.39 o
  -1   2   4     3976.78     4069.33    128.97 o
   0   2   4     1019.54     1000.45     50.98 o
   1   2   4      356.39      323.67      6.91 o
   2   2   4      551.58      512.02     10.09 o
   3   2   4      181.64      198.68      3.91 o
   4   2   4      394.58      454.89     20.55 o
   5   2   4      109.50       91.00     12.70 o
   6   2   4      137.02      147.91     16.32 o
   7   2   4      422.73      405.38     22.10 o
   8   2   4      404.94      420.13     43.13 o
   9   2   4      291.68      293.67     10.72 o
  10   2   4       33.78       17.21      2.63 o
  11   2   4        0.43        6.64     13.55 o
  12   2   4       99.85      118.46     36.57 o
  13   2   4      216.90      163.26     13.31 o
  14   2   4       39.87       41.20      8.74 o
  15   2   4       12.22        7.92     11.50 o
 -17   3   4       22.95       14.06     13.04 o
 -16   3   4      185.46      171.03     24.05 o
 -15   3   4      111.97      163.66     16.98 o
 -14   3   4      217.98      243.64     43.52 o
 -13   3   4        1.79        0.65      5.94 o
 -12   3   4       65.13       67.52      4.72 o
 -11   3   4      122.24      120.83      5.75 o
 -10   3   4       82.17       70.98      4.74 o
  -9   3   4      225.30      156.71     12.79 o
  -8   3   4      145.23      124.15      5.11 o
  -7   3   4        3.53        0.11      5.93 o
  -6   3   4       63.62       71.41      5.13 o
  -5   3   4     1470.87     1391.65     22.23 o
  -4   3   4       20.48       19.29      2.91 o
  -3   3   4      270.72      269.28     10.85 o
  -2   3   4     3284.54     3160.80     42.52 o
  -1   3   4       67.30       74.25      2.57 o
   0   3   4      570.14      492.42      7.71 o
   1   3   4      291.18      309.69      7.14 o
   2   3   4      906.62      853.46     13.18 o
   3   3   4     1987.68     2203.17     63.57 o
   4   3   4      246.78      240.36      8.28 o
   5   3   4     1062.97     1106.12     30.59 o
   6   3   4      782.36      724.81     21.33 o
   7   3   4     1036.24     1119.31     38.76 o
   8   3   4      416.85      360.74     28.92 o
   9   3   4       77.57       69.56      6.37 o
  10   3   4       44.07       27.12      4.37 o
  11   3   4     1077.98     1175.31     35.21 o
  12   3   4      535.44      610.45     54.10 o
  13   3   4      125.39      150.36     13.31 o
  14   3   4      180.69      212.26     41.35 o
  15   3   4       31.99       78.91     15.95 o
 -16   4   4      104.57      116.27     27.85 o
 -15   4   4       15.61       11.44     10.98 o
 -14   4   4      122.81      100.69      9.02 o
 -13   4   4       24.79       28.19     14.85 o
 -12   4   4      120.63      141.07     13.59 o
 -11   4   4       44.86       43.68      7.89 o
 -10   4   4     1397.04     1462.61     36.73 o
  -9   4   4      873.79      807.79     34.83 o
  -8   4   4       35.61       33.35     11.88 o
  -7   4   4      482.81      567.96     12.22 o
  -6   4   4       51.86       57.46      3.20 o
  -5   4   4      730.01      743.10     17.57 o
  -4   4   4        0.05        3.00      2.10 o
  -3   4   4      521.76      503.68     13.46 o
  -2   4   4     4112.71     4799.53    106.29 o
  -1   4   4     1259.63     1295.79     23.89 o
   0   4   4      330.31      338.93      5.26 o
   1   4   4       84.82       77.80      7.57 o
   2   4   4      190.22      188.09      5.17 o
   3   4   4       42.10       44.68     11.81 o
   4   4   4       14.88        8.54      3.91 o
   5   4   4      124.10      103.63      5.41 o
   6   4   4      440.66      486.32     10.29 o
   7   4   4      149.04      133.50     28.19 o
   8   4   4        5.47        4.91      4.44 o
   9   4   4       50.38       45.36      4.51 o
  10   4   4       13.44       15.73      7.28 o
  11   4   4       21.54       38.92     40.11 o
  12   4   4        4.80       -6.14      6.25 o
  13   4   4       20.75        1.60      9.84 o
  14   4   4       28.92       41.23     13.55 o
 -15   5   4       51.58       36.16     11.85 o
 -14   5   4      123.58      135.08      8.63 o
 -13   5   4      759.29      779.86     35.17 o
 -12   5   4       53.52       57.25     16.13 o
 -11   5   4      406.85      387.36     11.91 o
 -10   5   4      468.25      446.38     12.68 o
  -9   5   4      121.27      118.77      5.49 o
  -8   5   4        7.93       18.29      3.73 o
  -7   5   4      473.01      430.02      9.52 o
  -6   5   4       73.99       57.38      3.20 o
  -5   5   4      181.43      158.69     16.57 o
  -4   5   4      227.78      220.41      7.64 o
  -3   5   4     1667.06     1622.82     40.41 o
  -2   5   4      159.32      176.64      4.50 o
  -1   5   4      835.27      758.99     29.72 o
   0   5   4      234.33      239.19      9.13 o
   1   5   4       73.72       76.78      6.41 o
   2   5   4      152.46      178.09     12.33 o
   3   5   4      646.39      659.02     35.56 o
   4   5   4       88.95       79.55      6.86 o
   5   5   4      387.99      427.96     10.62 o
   6   5   4      108.95      102.22      5.33 o
   7   5   4      462.27      438.63     18.01 o
   8   5   4      317.87      326.59     14.60 o
   9   5   4      463.40      502.94     23.02 o
  10   5   4        6.87       19.33      5.14 o
  11   5   4      201.67      238.89     14.67 o
  12   5   4        0.13        3.62     10.94 o
  13   5   4       80.90       87.00     12.77 o
 -14   6   4        0.03       16.89     10.53 o
 -13   6   4      161.31      185.59     10.08 o
 -12   6   4        2.59       -0.91      6.02 o
 -11   6   4        9.97       -5.47     10.05 o
 -10   6   4       69.24       51.05     24.19 o
  -9   6   4        8.64        2.03      6.59 o
  -8   6   4      170.41      133.00     16.34 o
  -7   6   4       13.93       62.59      6.32 o
  -6   6   4       25.10       28.30      3.64 o
  -5   6   4      551.97      489.88      8.62 o
  -4   6   4        0.02        1.36      6.41 o
  -3   6   4       96.36      119.95      7.96 o
  -2   6   4       58.53       60.96      6.00 o
  -1   6   4      121.67      140.96      7.09 o
   0   6   4       32.54       20.96      3.71 o
   1   6   4     1425.46     1496.04     31.44 o
   2   6   4       24.49       34.37      3.75 o
   3   6   4     1521.04     1543.79     38.03 o
   4   6   4      367.83      414.61     10.46 o
   5   6   4      760.19      731.79     51.10 o
   6   6   4      156.77      120.72      5.87 o
   7   6   4     1029.27     1112.84     23.70 o
   8   6   4      142.76      135.98     18.44 o
   9   6   4       22.65       26.28      5.06 o
  10   6   4       26.47       27.73      5.01 o
  11   6   4      159.55      169.75     16.70 o
  12   6   4      104.78      124.71     16.70 o
 -13   7   4      475.93      593.72     26.09 o
 -12   7   4        7.20       38.49      7.69 o
 -11   7   4      159.46      136.52     24.53 o
 -10   7   4       31.90       34.00      6.87 o
  -9   7   4        7.55       40.83     25.56 o
  -8   7   4       92.88       81.22     12.33 o
  -7   7   4       11.50       14.19     11.44 o
  -6   7   4      120.18       82.14     21.19 o
  -5   7   4     1438.21     1379.07     28.51 o
  -4   7   4       76.52       83.27      5.01 o
  -3   7   4     1294.46     1314.34     37.57 o
  -2   7   4       35.49       26.92      2.20 o
  -1   7   4      766.22      716.71     26.04 o
   0   7   4     2503.82     2522.83     52.72 o
   1   7   4     1966.91     2012.47     58.85 o
   2   7   4      208.73      215.31      9.51 o
   3   7   4      127.96      152.19     10.98 o
   4   7   4      417.89      444.99     37.55 o
   5   7   4      530.38      559.00     49.15 o
   6   7   4      876.53      943.15     23.28 o
   7   7   4       60.16       50.25     18.08 o
   8   7   4        8.31        7.48      5.95 o
   9   7   4        5.12        1.48     11.92 o
  10   7   4       40.17       41.19      8.79 o
  11   7   4      172.88      166.95     17.12 o
 -11   8   4      207.35      235.49     12.01 o
 -10   8   4       46.68       51.97     13.96 o
  -9   8   4        1.15      -10.92      7.28 o
  -8   8   4        0.79       -0.46     10.09 o
  -7   8   4       32.22       25.19      3.51 o
  -6   8   4       92.99       99.82     12.81 o
  -5   8   4       25.37       33.21     26.96 o
  -4   8   4      574.09      535.61     26.64 o
  -3   8   4       16.62       22.53      7.83 o
  -2   8   4       27.45       64.78     11.94 o
  -1   8   4      264.95      271.33     12.71 o
   0   8   4      449.47      467.74     21.26 o
   1   8   4       12.76       12.03     17.62 o
   2   8   4        0.19       46.27     16.02 o
   3   8   4        0.02       -7.20     10.05 o
   4   8   4       13.08        5.91      8.01 o
   5   8   4      243.55      272.39     17.87 o
   6   8   4        2.15        4.38      4.54 o
   7   8   4        5.77        3.25      9.24 o
   8   8   4       75.08       84.25      8.46 o
   9   8   4        7.36       48.65     11.94 o
  -9   9   4       32.36       68.19     16.98 o
  -7   9   4      104.73      112.01     11.00 o
  -6   9   4       53.32       81.00     16.73 o
  -5   9   4      357.93      400.08     52.95 o
  -4   9   4        4.20        4.72     19.61 o
  -3   9   4      367.02      334.63     14.32 o
  -2   9   4      103.54      126.52     40.96 o
  -1   9   4      132.06      113.64     14.42 o
   0   9   4      131.43      133.71      9.49 o
   1   9   4      148.23      163.64     44.90 o
   2   9   4        4.08       -9.61     14.60 o
   3   9   4        7.68       30.71     11.40 o
   4   9   4       80.46       76.93     17.25 o
   5   9   4       85.81      109.88     15.70 o
   6   9   4      262.50      249.24     22.29 o
   7   9   4        4.12       38.49     14.05 o
  -5  10   4       82.01      149.20     22.97 o
  -4  10   4        9.88       70.34     18.67 o
  -3  10   4        3.73       46.27     17.76 o
  -2  10   4      129.24      173.68     14.65 o
  -1  10   4       30.22       32.86     15.47 o
   0  10   4       17.97       40.64     16.11 o
   1  10   4       11.97      -17.78     11.85 o
   2  10   4      123.33       98.53     22.93 o
   3  10   4        4.07        1.83     11.40 o
 -17   0   5      320.63      323.70     30.02 o
 -15   0   5       31.48       23.39     11.40 o
 -13   0   5      696.99      648.09     32.68 o
 -11   0   5     1091.83     1210.01     47.64 o
  -9   0   5      183.23      101.10     16.80 o
  -7   0   5     1128.78     1235.41     33.09 o
  -5   0   5       10.88        5.95      4.58 o
  -3   0   5     1658.07     1484.46     36.25 o
  -1   0   5     4628.25     4146.44     96.43 o
   1   0   5      967.13      826.67     22.15 o
   3   0   5     1593.24     1412.79     35.38 o
   5   0   5     2773.47     2733.65     53.68 o
   7   0   5     1637.14     1619.29     58.53 o
   9   0   5      985.21      912.44     25.86 o
  11   0   5      457.05      425.30     26.45 o
  13   0   5      196.78      153.96     20.18 o
  15   0   5      142.99      205.44     20.87 o
 -17   1   5       80.91       52.05     17.37 o
 -16   1   5       25.15       60.64     10.19 o
 -15   1   5        0.55       -0.07     18.03 o
 -14   1   5       40.03       38.48     14.60 o
 -13   1   5        8.61       34.63     15.42 o
 -12   1   5       99.01      107.93     10.32 o
 -11   1   5      102.53      120.43     14.46 o
 -10   1   5       80.36       34.18     12.65 o
  -9   1   5       13.06        0.62      8.44 o
  -8   1   5      171.21      172.61      7.87 o
  -7   1   5       10.18        4.92      8.24 o
  -6   1   5       82.74       81.67     12.97 o
  -5   1   5      199.57      202.80      8.24 o
  -4   1   5        1.01        9.39      4.26 o
  -3   1   5      483.16      514.65     12.01 o
  -2   1   5     2084.46     2034.64     34.11 o
  -1   1   5     2331.84     2254.95     38.06 o
   0   1   5    11172.25    10775.94    194.69 o
   1   1   5     5770.60     5726.98    221.85 o
   2   1   5     2988.57     3063.14     45.48 o
   3   1   5      712.77      708.86     13.69 o
   4   1   5     3043.05     3217.70     48.97 o
   5   1   5     1855.50     1914.15     39.31 o
   6   1   5      716.76      697.55     33.55 o
   7   1   5        2.43       15.45      3.84 o
   8   1   5      638.00      628.24     21.99 o
   9   1   5      189.93      200.63      7.13 o
  10   1   5        2.88       -2.08      2.74 o
  11   1   5       21.77       22.68     22.22 o
  12   1   5       19.17        5.52      7.71 o
  13   1   5       58.99       81.32     21.56 o
  14   1   5        4.97        8.46     10.32 o
  15   1   5      134.87      151.59     14.47 o
 -16   2   5      192.28      156.37     20.59 o
 -15   2   5       40.70       60.21     35.38 o
 -14   2   5      309.46      331.27     29.70 o
 -13   2   5        1.18        1.37      3.20 o
 -12   2   5     2515.22     2500.19     51.35 o
 -11   2   5     1051.33     1079.75     23.23 o
 -10   2   5      295.24      301.58     19.02 o
  -9   2   5      355.20      385.24     18.17 o
  -8   2   5      448.22      413.27      9.93 o
  -7   2   5       28.07       36.53      7.28 o
  -6   2   5     2938.76     3129.69    136.70 o
  -5   2   5     1729.28     1667.02     29.64 o
  -4   2   5     1742.26     2021.88     30.04 o
  -3   2   5       11.39       25.62      7.03 o
  -2   2   5     5238.79     5469.10    166.11 o
  -1   2   5     2166.51     2045.28     34.87 o
   0   2   5       25.53       40.37      4.55 o
   1   2   5        5.32        9.77      2.73 o
   2   2   5     1243.31     1270.48     23.34 o
   3   2   5     1055.09     1092.32     18.32 o
   4   2   5       44.97       59.64      3.95 o
   5   2   5     2996.29     3002.93     43.10 o
   6   2   5      635.40      681.25     12.87 o
   7   2   5      826.16      817.07     25.13 o
   8   2   5     3854.32     3886.41     60.24 o
   9   2   5     1365.53     1362.58     53.77 o
  10   2   5       83.72       78.92     15.63 o
  11   2   5        0.31       10.28     14.58 o
  12   2   5      281.88      235.01     49.93 o
  13   2   5       23.35        0.68     14.39 o
  14   2   5       10.61      -11.44     16.06 o
  15   2   5        4.92       17.96      9.97 o
 -17   3   5       26.03       18.12     11.01 o
 -16   3   5      100.71       69.21     10.33 o
 -15   3   5        0.63        0.92     11.53 o
 -14   3   5       50.17       36.73      8.49 o
 -13   3   5        0.21        3.69      2.95 o
 -12   3   5      803.69      749.00     78.56 o
 -11   3   5     1789.73     1826.90     32.94 o
 -10   3   5       12.48       14.58      5.02 o
  -9   3   5      171.08      202.19     29.43 o
  -8   3   5        0.12        2.96      3.38 o
  -7   3   5       54.76       43.87     13.73 o
  -6   3   5     1193.65     1221.98     33.04 o
  -5   3   5      137.88      155.65     11.40 o
  -4   3   5     2595.46     2874.71     47.82 o
  -3   3   5     4481.53     4907.20    107.69 o
  -2   3   5        6.30       12.79      5.74 o
  -1   3   5      127.00      163.40      4.95 o
   0   3   5       10.34       24.72      4.87 o
   1   3   5      496.86      476.13     26.20 o
   2   3   5      491.77      516.50     20.07 o
   3   3   5      691.79      745.53     12.91 o
   4   3   5       23.12       23.23      4.19 o
   5   3   5       88.57       98.05      4.33 o
   6   3   5      175.86      215.84      5.32 o
   7   3   5      685.85      690.66     14.05 o
   8   3   5       50.01       56.08      4.89 o
   9   3   5       31.91       32.55      5.11 o
  10   3   5      189.72      141.00     24.07 o
  11   3   5       38.83       13.53      8.33 o
  12   3   5       14.07       16.65      7.14 o
  13   3   5        7.77        3.73     16.00 o
  14   3   5        3.97       16.87     12.36 o
 -16   4   5      144.19      125.96     33.55 o
 -15   4   5        0.66        6.20     15.63 o
 -14   4   5      275.13      305.49     15.15 o
 -13   4   5        1.05        4.15     25.40 o
 -12   4   5      243.97      230.19     12.33 o
 -11   4   5     1630.00     1633.63     31.17 o
 -10   4   5      501.06      483.30     23.34 o
  -9   4   5     1590.85     1574.79     60.89 o
  -8   4   5      647.74      592.19     13.52 o
  -7   4   5       56.92       50.32     24.67 o
  -6   4   5       27.53       24.90      3.23 o
  -5   4   5     1444.45     1498.41     32.24 o
  -4   4   5     1102.40     1106.13     21.37 o
  -3   4   5      202.95      221.36      9.27 o
  -2   4   5     1073.71      990.59     18.88 o
  -1   4   5        0.50       15.68      7.80 o
   0   4   5       40.39       52.78      2.23 o
   1   4   5      157.76      154.75      7.35 o
   2   4   5       16.83       11.08      5.90 o
   3   4   5       10.22        8.21      2.62 o
   4   4   5      291.20      256.84      6.07 o
   5   4   5      450.79      469.55     12.45 o
   6   4   5     1076.66     1110.30     35.31 o
   7   4   5      516.18      510.21     12.66 o
   8   4   5      526.12      525.23     51.10 o
   9   4   5      213.27      214.28     40.53 o
  10   4   5      126.25      118.45     10.23 o
  11   4   5       19.74       31.48      8.13 o
  12   4   5       61.22       87.62     40.09 o
  13   4   5        2.27        8.68     10.73 o
  14   4   5       39.41        6.04     25.56 o
 -15   5   5       16.84       26.44     18.38 o
 -14   5   5        8.57       28.11     11.67 o
 -13   5   5        2.21        6.00     14.83 o
 -12   5   5        2.55        0.46      6.82 o
 -11   5   5       17.13       -0.80      3.63 o
 -10   5   5       12.09       20.91      6.38 o
  -9   5   5       76.12       59.15      9.66 o
  -8   5   5       43.49       32.83     14.46 o
  -7   5   5        4.22       12.30      3.60 o
  -6   5   5      270.20      255.16     16.06 o
  -5   5   5      258.89      277.56      6.28 o
  -4   5   5       31.07       32.28      3.84 o
  -3   5   5      127.48      155.60      4.88 o
  -2   5   5      329.24      357.92     15.35 o
  -1   5   5      382.26      363.04      6.85 o
   0   5   5        2.44        2.10      1.67 o
   1   5   5       71.05       72.78      9.15 o
   2   5   5       24.39       10.69      7.32 o
   3   5   5       21.33       36.98      9.11 o
   4   5   5      492.93      471.57     10.05 o
   5   5   5       40.45       45.95      5.26 o
   6   5   5      100.33       89.24     10.62 o
   7   5   5       33.17       34.74      3.54 o
   8   5   5       34.21       42.20      3.88 o
   9   5   5        1.35        5.39     26.25 o
  10   5   5        0.21       17.76      6.86 o
  11   5   5      168.13      176.14     29.84 o
  12   5   5       31.90       32.13     12.36 o
  13   5   5        7.12       37.94     12.91 o
 -14   6   5        0.12      -10.98      9.66 o
 -13   6   5        2.55        9.06     10.05 o
 -12   6   5      414.32      462.11     15.14 o
 -11   6   5       81.42       68.97     10.89 o
 -10   6   5        0.14        1.51      9.61 o
  -9   6   5        2.25        8.70      6.45 o
  -8   6   5      242.77      244.01      8.26 o
  -7   6   5       75.22       80.25     25.03 o
  -6   6   5     1103.18     1133.32     22.60 o
  -5   6   5       24.68       32.01      4.60 o
  -4   6   5      207.87      227.50     10.57 o
  -3   6   5        6.32       11.04      3.43 o
  -2   6   5     1165.83     1154.08     26.18 o
  -1   6   5       67.73       54.14      3.80 o
   0   6   5      825.12      808.32     20.69 o
   2   6   5      562.86      616.56     28.81 o
   3   6   5        6.01       19.59      5.67 o
   4   6   5      130.43      116.57     21.14 o
   5   6   5        5.88        7.14      3.20 o
   6   6   5       32.68       22.94      3.73 o
   7   6   5        2.94       -6.04      6.43 o
   8   6   5      260.50      234.01      9.06 o
   9   6   5       13.46       16.77      5.84 o
  10   6   5      244.58      327.55     24.03 o
  11   6   5       16.77       34.87     11.12 o
  12   6   5        1.45       43.11     12.91 o
 -13   7   5      265.17      328.32     21.69 o
 -12   7   5       28.68       22.65      9.22 o
 -11   7   5        8.50       17.74     12.79 o
 -10   7   5       29.11       33.70     13.98 o
  -9   7   5      147.50      156.84     19.77 o
  -8   7   5       29.14       16.96     11.69 o
  -7   7   5       37.68       49.75     16.41 o
  -6   7   5      172.96      179.58     10.87 o
  -5   7   5      326.67      256.24     13.02 o
  -4   7   5      229.58      224.60     12.20 o
  -3   7   5       56.46       26.81     10.94 o
  -2   7   5      102.90      113.69     10.82 o
  -1   7   5       98.72      112.58     19.95 o
   0   7   5      953.48      920.22     27.28 o
   1   7   5      329.56      324.48     23.11 o
   2   7   5      254.99      248.33     51.65 o
   3   7   5      794.51      846.08     52.40 o
   4   7   5       81.77       80.29     16.84 o
   5   7   5      374.57      376.47     23.25 o
   6   7   5      467.06      454.56     31.92 o
   7   7   5        3.23       15.06     20.09 o
   8   7   5      127.63       99.40     11.53 o
   9   7   5       52.29       39.47      6.64 o
  10   7   5        0.55        1.37     11.03 o
 -11   8   5      144.76      175.30     14.48 o
 -10   8   5       61.52       62.26     13.94 o
  -9   8   5        0.82       22.33     10.94 o
  -8   8   5      444.30      441.86     40.37 o
  -7   8   5       46.43       55.94     40.32 o
  -6   8   5      151.65      174.18      9.07 o
  -5   8   5      349.53      308.43     19.89 o
  -4   8   5      637.25      650.49     54.76 o
  -3   8   5      409.89      417.42     12.53 o
  -2   8   5      188.38      198.79     14.97 o
  -1   8   5        2.33       -2.54      4.35 o
   0   8   5      205.58      194.72     28.33 o
   1   8   5      140.04      167.07      8.42 o
   2   8   5      869.73      977.28     29.55 o
   3   8   5       27.02       44.05     16.80 o
   4   8   5       63.12       56.54     12.91 o
   5   8   5       40.76       43.93      6.77 o
   6   8   5      257.35      300.40     53.11 o
   7   8   5      122.56       85.14     23.46 o
   8   8   5      252.21      261.94     26.61 o
   9   8   5        4.98        6.36      6.82 o
  -9   9   5        6.69      -15.51     11.94 o
  -8   9   5        5.13       43.43     12.68 o
  -7   9   5        1.94       -1.33     38.21 o
  -6   9   5       10.94       48.65     18.21 o
  -5   9   5      138.94      110.50     22.29 o
  -4   9   5        0.68       -6.84      7.07 o
  -3   9   5       56.35       52.56     23.41 o
  -2   9   5       31.29       38.32      8.17 o
  -1   9   5       30.74       33.50     13.71 o
   0   9   5       39.81       55.53      7.81 o
   1   9   5       59.66       79.22     14.10 o
   2   9   5       84.64       77.30     17.30 o
   3   9   5       59.32       48.92     13.18 o
   4   9   5        0.11       -8.70     10.11 o
   5   9   5        3.64        4.58      9.15 o
   6   9   5       25.72       80.73     16.93 o
  -4  10   5        0.27       -6.36     10.48 o
  -3  10   5      161.32      145.08     12.91 o
  -2  10   5        7.72        0.92      8.28 o
  -1  10   5        5.25      -17.16     11.44 o
   0  10   5       85.14       48.65     12.81 o
   1  10   5        9.70       16.02     12.86 o
   2  10   5       54.46       91.03     24.90 o
 -16   0   6        0.05        6.36     15.97 o
 -14   0   6        0.41       14.19     10.94 o
 -12   0   6      179.56      204.85     20.23 o
 -10   0   6       40.74       43.11     12.36 o
  -8   0   6      207.28      203.02     10.34 o
  -6   0   6     4646.85     4730.46    111.81 o
  -4   0   6    15646.75    15705.13    348.51 o
  -2   0   6     9033.33     9123.99    208.42 o
   0   0   6     4252.99     3998.98     91.99 o
   2   0   6    13149.77    13653.54    249.97 o
   4   0   6    14598.65    15052.51    335.97 o
   6   0   6     1194.74     1235.41     27.05 o
   8   0   6      120.45       85.40      6.32 o
  10   0   6       97.29       67.14      4.21 o
  12   0   6       37.39       64.03     12.68 o
  14   0   6      163.20      211.62     21.78 o
 -17   1   6       22.21       25.56     11.40 o
 -16   1   6      734.28      893.52     96.04 o
 -15   1   6       14.47       -6.45     10.75 o
 -14   1   6     1292.81     1247.40     44.60 o
 -13   1   6      215.24      216.77     28.35 o
 -12   1   6      119.37      109.77      4.63 o
 -11   1   6      268.52      255.31     14.59 o
 -10   1   6       43.49       53.25     14.46 o
  -9   1   6      140.89      133.69      7.68 o
  -8   1   6       12.81        9.04     10.14 o
  -7   1   6      605.07      712.68     17.12 o
  -6   1   6     1293.75     1321.08     21.67 o
  -5   1   6      736.90      715.14     13.75 o
  -4   1   6     3167.82     3212.73     93.41 o
  -3   1   6      826.97      731.68     23.75 o
  -2   1   6     2426.02     2300.45     39.17 o
  -1   1   6      292.97      307.94     16.16 o
   0   1   6     8687.19     8102.44    129.33 o
   1   1   6      599.95      653.16     46.59 o
   2   1   6     1196.31     1098.90     32.84 o
   3   1   6       53.32       55.22      4.25 o
   4   1   6     1957.23     1788.97     38.01 o
   5   1   6       33.46       32.19     10.96 o
   6   1   6      945.57      941.09     21.72 o
   7   1   6       74.71       92.53      7.51 o
   8   1   6        9.30       22.96     13.78 o
   9   1   6       10.59        9.19      2.97 o
  10   1   6      156.84      153.98     12.38 o
  11   1   6       19.14       68.01     12.08 o
  12   1   6        0.78       -5.98      7.56 o
  13   1   6       64.07      100.48     40.96 o
  14   1   6       87.94      100.84     12.50 o
 -17   2   6       23.25       12.91      8.88 o
 -16   2   6        1.55        3.06     20.34 o
 -15   2   6       45.92       61.26      9.67 o
 -14   2   6       20.13       28.97     26.70 o
 -13   2   6        6.06       11.30     23.11 o
 -12   2   6        0.29        3.17      7.91 o
 -11   2   6      802.51      803.87     71.49 o
 -10   2   6     1747.14     1730.94     37.51 o
  -9   2   6       39.92       55.91     17.89 o
  -8   2   6       44.05       72.57      7.00 o
  -7   2   6     1375.86     1533.19     24.95 o
  -6   2   6      156.78      130.40      5.13 o
  -5   2   6      872.77      983.21     75.90 o
  -4   2   6     2824.06     2992.77     63.34 o
  -3   2   6     2020.50     2029.99     34.74 o
  -2   2   6       25.61       50.26     19.75 o
  -1   2   6      437.28      440.40     10.77 o
   0   2   6      358.30      340.17     19.40 o
   1   2   6      228.24      209.25      5.01 o
   2   2   6      776.27      763.03     32.40 o
   3   2   6       33.25       46.52      4.60 o
   4   2   6       83.11       96.01     12.68 o
   5   2   6        0.07        3.74      3.80 o
   6   2   6      262.43      265.46      7.72 o
   7   2   6      302.63      289.24     13.84 o
   8   2   6      181.84      159.24      6.30 o
   9   2   6      113.92       96.23      5.50 o
  10   2   6       17.41       14.10     11.40 o
  11   2   6       95.07       71.52     21.74 o
  12   2   6       65.75       77.13     26.70 o
  13   2   6       20.68       44.24     19.50 o
  14   2   6       12.38       11.39     21.03 o
 -17   3   6       80.43       59.03     11.25 o
 -16   3   6        5.18        7.26     21.97 o
 -15   3   6      448.98      426.60     49.50 o
 -14   3   6      452.46      496.59     21.54 o
 -13   3   6      184.52      181.92      8.56 o
 -12   3   6        5.48       -9.33      9.79 o
 -11   3   6       54.38       33.90      4.26 o
 -10   3   6      209.89      209.30     14.28 o
  -9   3   6      227.80      234.00     27.73 o
  -8   3   6      489.74      480.61     12.20 o
  -7   3   6        0.14       15.28      6.36 o
  -6   3   6       56.73       17.55      3.01 o
  -5   3   6       68.70       51.85      3.33 o
  -4   3   6     5542.75     5915.49     84.58 o
  -3   3   6     4703.31     4759.20     68.79 o
  -2   3   6      473.41      500.22      8.73 o
  -1   3   6      340.73      390.84     11.83 o
   0   3   6      184.00      186.22     19.47 o
   1   3   6       90.39      124.39      3.67 o
   2   3   6      593.25      539.47     14.46 o
   3   3   6     1547.87     1581.73     23.27 o
   4   3   6       36.63       20.61     12.20 o
   5   3   6       14.19        6.11      8.90 o
   6   3   6      531.25      527.97     11.88 o
   7   3   6      205.49      232.14      6.51 o
   8   3   6       92.07      107.80     17.16 o
   9   3   6       20.66        8.82      4.19 o
  10   3   6      608.18      599.13     44.05 o
  11   3   6       26.54       35.10     12.68 o
  12   3   6      112.33      130.67     29.91 o
  13   3   6      110.07      138.25     22.17 o
  14   3   6       13.63       -3.72     21.26 o
 -16   4   6       72.74       46.66     18.26 o
 -15   4   6        7.84        4.14      7.13 o
 -14   4   6        0.44       18.19      7.07 o
 -13   4   6        9.75       -0.02      4.13 o
 -12   4   6       35.67       19.88      5.82 o
 -11   4   6      121.99      108.99     22.06 o
 -10   4   6        3.19       -2.95     12.61 o
  -9   4   6        7.52      -14.11     18.95 o
  -8   4   6      320.50      328.89     20.96 o
  -7   4   6       16.54       14.47      6.48 o
  -6   4   6      171.38      154.03      5.84 o
  -5   4   6       80.05       66.40     13.87 o
  -4   4   6       11.54        7.50      3.69 o
  -3   4   6      113.75       80.82      6.86 o
  -2   4   6      249.73      284.75      9.40 o
  -1   4   6      128.78      103.18      3.34 o
   0   4   6     1047.02     1147.65     16.01 o
   1   4   6        2.40        0.68      5.03 o
   2   4   6        1.13        0.59      2.23 o
   3   4   6      116.50      109.24     10.69 o
   4   4   6        0.05       -5.83      3.88 o
   5   4   6        1.11       -1.90      3.47 o
   6   4   6      496.38      561.29     44.53 o
   7   4   6       90.45       89.02      3.86 o
   8   4   6      533.88      525.22     18.83 o
   9   4   6      352.28      262.06     23.98 o
  10   4   6       21.39       31.40      9.40 o
  11   4   6        3.04       25.24      7.62 o
  12   4   6        2.71        6.63     20.34 o
  13   4   6       72.48       72.15     24.30 o
 -15   5   6      553.43      603.53     75.33 o
 -14   5   6        0.22       -9.66      6.44 o
 -13   5   6      317.85      355.73     32.86 o
 -12   5   6      246.92      266.29     10.69 o
 -11   5   6     1120.79     1225.60     30.93 o
 -10   5   6        0.65       -1.98      3.56 o
  -9   5   6      454.82      406.01     23.07 o
  -8   5   6      187.66      179.15      9.24 o
  -7   5   6      308.07      272.76      7.78 o
  -6   5   6      630.33      625.24     12.24 o
  -5   5   6      917.27      981.12     29.47 o
  -4   5   6        0.26       -4.81      3.20 o
  -3   5   6      366.19      340.16     28.15 o
  -2   5   6      186.94      190.60      4.53 o
  -1   5   6      359.86      327.27      6.27 o
   0   5   6      353.83      355.97      6.55 o
   1   5   6        5.72       15.30      2.44 o
   2   5   6      115.89      133.33      5.41 o
   3   5   6       55.41       38.88      3.62 o
   4   5   6      222.44      206.04      9.84 o
   5   5   6      987.12     1032.27     50.57 o
   6   5   6       82.27       92.26      7.00 o
   7   5   6      254.24      259.48      8.87 o
   8   5   6        6.26        5.65      2.96 o
   9   5   6       71.89       70.19      7.53 o
  10   5   6      272.92      274.22     14.93 o
  11   5   6      235.37      281.32     23.66 o
  12   5   6        0.07        1.83     10.48 o
 -14   6   6       13.94      -17.71     11.81 o
 -13   6   6      134.69      138.87      9.95 o
 -12   6   6        3.82       45.40     12.68 o
 -11   6   6       11.66       15.50     20.55 o
 -10   6   6       15.73       11.05      5.08 o
  -9   6   6       30.59       45.30     13.78 o
  -8   6   6        7.30       22.96      5.72 o
  -7   6   6       33.14       12.42      3.51 o
  -6   6   6      110.80      105.44      4.66 o
  -5   6   6      411.70      363.70     23.73 o
  -4   6   6       79.47       83.62      4.12 o
  -3   6   6      622.03      521.36     11.50 o
  -2   6   6       11.50       22.33      5.86 o
  -1   6   6      442.18      432.40     12.45 o
   0   6   6       20.66       23.80      4.58 o
   1   6   6        3.83       -2.70      2.01 o
   2   6   6        9.18       18.33     12.17 o
   3   6   6      223.17      221.13     17.96 o
   4   6   6       70.88       63.66      5.45 o
   5   6   6      630.98      552.91     18.83 o
   6   6   6      125.13      127.52      8.03 o
   7   6   6       44.13       47.46     11.81 o
   8   6   6        2.09       11.07     14.35 o
   9   6   6       58.07       78.85     11.33 o
  10   6   6       35.75       33.36     15.06 o
  11   6   6      187.90      201.19     18.21 o
 -13   7   6       33.11       30.21     10.11 o
 -12   7   6       54.23       47.47      7.89 o
 -11   7   6      349.33      460.09     23.48 o
 -10   7   6       64.33       54.93      6.32 o
  -9   7   6      207.25      153.53      9.93 o
  -8   7   6       36.52       60.55      6.89 o
  -7   7   6      231.78      277.92     13.51 o
  -6   7   6       82.40       40.42      8.72 o
  -5   7   6      264.05      234.64     11.12 o
  -4   7   6      110.06       73.23      6.96 o
  -3   7   6     1548.58     1605.51     36.02 o
  -2   7   6      123.43      138.44      6.04 o
  -1   7   6      994.84      955.59     25.13 o
   0   7   6      392.60      372.35     11.58 o
   1   7   6        4.50       15.51      6.41 o
   2   7   6      747.00      777.01     23.84 o
   3   7   6      357.28      308.46     15.79 o
   4   7   6        7.60       -8.99      6.00 o
   5   7   6       58.58       61.61     11.58 o
   6   7   6      191.16      179.36     11.40 o
   7   7   6      176.57      173.53     22.63 o
   8   7   6      223.17      201.40     11.33 o
   9   7   6       20.62        7.73      8.70 o
  10   7   6       33.45       62.65     11.53 o
 -11   8   6       53.08       86.42      7.56 o
 -10   8   6        6.95        1.24      6.64 o
  -9   8   6       58.56       71.69      6.96 o
  -8   8   6       35.12       12.15     10.94 o
  -7   8   6       61.31       43.55     23.78 o
  -6   8   6      147.45      157.27     36.25 o
  -5   8   6       98.20       66.72     11.94 o
  -4   8   6       69.22       74.15     10.30 o
  -3   8   6       69.63       74.10     26.06 o
  -2   8   6        0.10        6.53      8.42 o
  -1   8   6       49.96       67.39      5.35 o
   0   8   6      221.77      236.48     17.44 o
   1   8   6      120.67      153.87     16.98 o
   2   8   6      317.91      298.71     34.97 o
   3   8   6      276.65      262.44     12.37 o
   4   8   6       32.11       10.98     10.48 o
   5   8   6        0.05       10.72     15.84 o
   6   8   6      120.86       91.70     21.37 o
   7   8   6       32.98       26.39      9.59 o
   8   8   6       35.72       26.82      6.95 o
  -9   9   6       27.29       19.59     18.76 o
  -8   9   6       76.34       59.63     16.52 o
  -7   9   6       67.13       43.98     14.74 o
  -6   9   6      159.16      109.24     24.46 o
  -5   9   6       57.11       82.72     26.50 o
  -4   9   6       18.85       54.36     20.92 o
  -3   9   6      458.43      533.22     21.52 o
  -2   9   6       36.68       54.43      8.74 o
  -1   9   6      160.65      167.59     39.06 o
   0   9   6        1.33       36.00     33.18 o
   1   9   6       19.03       30.21     13.18 o
   2   9   6       16.77       22.97     12.91 o
   3   9   6      228.99      267.14     27.28 o
   4   9   6      168.13       84.21     14.14 o
   5   9   6        3.88       15.19     14.83 o
   6   9   6       52.79       87.20      8.58 o
  -4  10   6        0.86       -6.82      8.70 o
  -3  10   6      144.03      188.05     16.43 o
  -2  10   6        4.86       34.87     10.62 o
  -1  10   6        2.93       47.46     10.89 o
   0  10   6       19.72        2.29     12.86 o
   1  10   6       11.26      -18.67     14.97 o
 -17   0   7      178.13      248.60     23.62 o
 -13   0   7       25.30       22.33     10.94 o
 -11   0   7      726.87      795.00     34.97 o
  -9   0   7     1761.63     1814.21     65.63 o
  -7   0   7      158.90      110.80      4.07 o
  -5   0   7     1217.56     1081.17     29.56 o
  -3   0   7     1453.02     1368.13     33.23 o
  -1   0   7      157.82      169.75      7.83 o
   1   0   7     1631.75     1634.81     41.51 o
   3   0   7      389.70      347.18     11.94 o
   5   0   7      700.81      720.81     21.83 o
   7   0   7      871.31      891.89     24.26 o
   9   0   7        0.39       10.02      3.66 o
  11   0   7      124.92      134.46     17.35 o
  13   0   7      106.06      117.16     16.20 o
 -17   1   7        6.32       34.36     12.08 o
 -16   1   7        2.28       27.94      9.38 o
 -15   1   7        1.54       16.08     16.41 o
 -14   1   7      602.79      589.42     30.71 o
 -13   1   7     1311.79     1333.60     36.47 o
 -12   1   7       94.07       92.54     37.53 o
 -11   1   7      222.49      240.66     38.10 o
 -10   1   7       14.80      -14.19     10.94 o
  -9   1   7       10.95       15.91     10.80 o
  -8   1   7      643.86      600.73     43.39 o
  -7   1   7      865.53      911.16     20.76 o
  -6   1   7       24.32       32.01      6.06 o
  -5   1   7      958.85      956.35     18.22 o
  -4   1   7      346.07      387.90     11.37 o
  -3   1   7     2712.02     2746.42     61.69 o
  -2   1   7        8.67        1.25      3.63 o
  -1   1   7      451.85      407.02      9.16 o
   0   1   7      241.36      221.14     15.40 o
   1   1   7      581.13      637.30     12.97 o
   2   1   7       72.68       87.67      5.27 o
   3   1   7     2684.67     2715.62     41.79 o
   4   1   7     3694.97     3758.38     72.78 o
   5   1   7      262.76      213.37      8.40 o
   6   1   7      211.29      211.01     12.81 o
   7   1   7      508.69      543.75     17.94 o
   8   1   7     1091.25     1091.24     35.54 o
   9   1   7      501.10      475.47     12.86 o
  10   1   7        4.90       23.69     26.32 o
  11   1   7        5.23        2.75      9.79 o
  12   1   7       13.67       28.44      8.01 o
  13   1   7        7.88       -3.58     10.48 o
  14   1   7      122.29      135.64     13.91 o
 -17   2   7       78.87       31.09     10.75 o
 -16   2   7        3.28       27.97     11.18 o
 -15   2   7      320.19      298.04     17.13 o
 -14   2   7      192.12      181.28     42.36 o
 -13   2   7       50.22       53.16     32.77 o
 -12   2   7      199.55      232.02     26.04 o
 -11   2   7       10.87       38.71     16.00 o
 -10   2   7     1664.89     1627.05     42.72 o
  -9   2   7      780.12      767.87     38.83 o
  -8   2   7      702.39      597.09     21.35 o
  -7   2   7     1489.47     1502.22     47.25 o
  -6   2   7     2518.40     2454.25     37.67 o
  -5   2   7       65.35       60.19     14.58 o
  -4   2   7     2212.69     2232.24     37.17 o
  -3   2   7     2355.03     2314.26    107.09 o
  -2   2   7      205.80      272.52     12.36 o
  -1   2   7      494.76      432.62     21.10 o
   0   2   7      368.38      408.95     48.92 o
   1   2   7      581.18      628.05     10.20 o
   2   2   7     1628.50     1816.90     29.33 o
   3   2   7      180.20      169.07     20.32 o
   4   2   7      580.75      599.57     15.30 o
   5   2   7      267.13      285.63     13.00 o
   6   2   7       35.52       64.92     30.96 o
   7   2   7      984.86     1001.23     21.00 o
   8   2   7      170.83      178.24     13.04 o
   9   2   7        4.62       26.32     12.06 o
  10   2   7      782.34      854.77     21.75 o
  11   2   7       91.08       92.95     21.69 o
  12   2   7       19.96       45.59     27.41 o
  13   2   7       62.11      114.83     14.38 o
  14   2   7        1.20       22.08      8.21 o
 -17   3   7        0.25       -7.53     22.15 o
 -16   3   7      135.79      108.36     18.76 o
 -15   3   7       53.36       22.18      8.43 o
 -14   3   7       60.77       55.15      9.30 o
 -13   3   7      162.79      150.20      8.00 o
 -12   3   7      514.18      521.63     31.85 o
 -11   3   7      251.31      240.98      8.54 o
 -10   3   7     1101.91      981.26     23.06 o
  -9   3   7     2670.24     2696.65     73.82 o
  -8   3   7      538.39      582.06     29.98 o
  -7   3   7      184.71      154.13     28.92 o
  -6   3   7       88.83       75.87      6.84 o
  -5   3   7      250.98      274.87      6.46 o
  -4   3   7      670.52      716.03     16.02 o
  -3   3   7     2823.81     2961.26     75.67 o
  -2   3   7       12.65       14.48     12.59 o
  -1   3   7      530.23      658.41     12.79 o
   0   3   7      397.04      415.38     10.41 o
   1   3   7       61.70       80.17      3.87 o
   2   3   7      332.97      392.10      8.55 o
   3   3   7      249.14      241.02     10.39 o
   4   3   7      441.55      489.43     26.22 o
   5   3   7       18.26       25.09      5.10 o
   6   3   7      220.04      206.45      7.08 o
   7   3   7       18.14       22.10      4.40 o
   8   3   7      120.98       87.61     44.94 o
   9   3   7       13.90       11.98      9.68 o
  10   3   7       10.59       16.48     24.48 o
  11   3   7        2.62        7.12     25.56 o
  12   3   7       35.97       54.14     15.10 o
  13   3   7        0.64       -6.43      6.81 o
 -16   4   7      192.18      165.97     32.45 o
 -15   4   7        0.15       -0.07      7.60 o
 -14   4   7      104.76      138.43     12.46 o
 -13   4   7        0.97       -2.29      4.16 o
 -12   4   7      288.90      279.22     46.20 o
 -11   4   7      299.83      293.08     10.84 o
 -10   4   7        0.40       10.56      4.97 o
  -9   4   7     3418.68     3459.82     65.74 o
  -8   4   7     2000.56     2043.58     53.59 o
  -7   4   7      793.30      813.81     16.80 o
  -6   4   7     3220.89     3447.74    113.39 o
  -5   4   7      193.23      208.99     15.72 o
  -4   4   7      334.93      355.45     15.70 o
  -3   4   7      856.80      873.77     12.42 o
  -2   4   7      294.63      314.67      7.45 o
  -1   4   7        9.69       17.93      3.49 o
   0   4   7        3.63        3.04      3.37 o
   1   4   7       20.63       18.97      3.48 o
   2   4   7      322.31      356.93     27.53 o
   3   4   7      332.53      375.31     14.65 o
   4   4   7      353.56      334.04     46.52 o
   5   4   7      295.09      263.33     15.79 o
   6   4   7      573.99      539.31     45.40 o
   7   4   7      902.91      925.43     20.09 o
   8   4   7      452.99      467.65     13.86 o
   9   4   7       65.48       68.61     15.47 o
  10   4   7        0.97        8.96     15.08 o
  11   4   7        0.46       23.48     11.94 o
  12   4   7       51.82       47.29      8.20 o
  13   4   7        5.13       18.25      8.64 o
 -15   5   7       76.66       72.98     11.05 o
 -14   5   7        2.87      -10.26     13.30 o
 -13   5   7      116.41      110.13      7.64 o
 -12   5   7       36.38       44.28      9.47 o
 -11   5   7       11.36       -7.11      6.38 o
 -10   5   7       10.02       11.89     10.82 o
  -9   5   7       15.60       18.40      3.94 o
  -8   5   7       14.84        8.54      6.89 o
  -7   5   7      126.29      125.17      6.68 o
  -6   5   7       96.49       78.34     13.71 o
  -5   5   7       18.84       21.87      8.70 o
  -4   5   7       42.27       24.61      3.05 o
  -3   5   7      173.98      187.30      5.34 o
  -2   5   7     2800.72     2691.58     48.83 o
  -1   5   7        3.76        4.55     12.81 o
   0   5   7      398.89      392.07     16.86 o
   1   5   7      138.52      130.80     11.14 o
   2   5   7       29.27       30.20      2.71 o
   3   5   7      174.49      159.94      6.48 o
   4   5   7      216.42      203.22      7.72 o
   5   5   7       11.11       18.36      4.31 o
   6   5   7       75.66       78.44      7.19 o
   7   5   7      417.27      400.57     28.24 o
   8   5   7       41.70       63.75     16.68 o
   9   5   7       23.12       48.64     42.08 o
  10   5   7       11.84       33.05      8.74 o
  11   5   7       11.23      -21.90     14.60 o
  12   5   7       36.04       11.85     11.49 o
 -14   6   7      505.00      638.34     36.75 o
 -13   6   7       41.25       53.31     16.18 o
 -12   6   7       50.44       42.85     15.01 o
 -11   6   7       14.50       38.66      6.84 o
 -10   6   7       40.72       65.49     17.19 o
  -9   6   7      433.86      398.43     14.78 o
  -8   6   7       59.33       35.93      5.53 o
  -7   6   7      209.45      149.94     12.22 o
  -6   6   7      649.42      655.12     40.57 o
  -5   6   7        0.15        8.63      4.81 o
  -4   6   7      206.73      229.62      6.36 o
  -3   6   7      204.69      198.88     21.05 o
  -2   6   7      417.82      401.60     18.44 o
  -1   6   7      421.15      436.02      8.52 o
   0   6   7     1483.36     1625.76     28.98 o
   1   6   7      629.41      590.17     11.70 o
   2   6   7      779.25      733.62     16.73 o
   3   6   7      149.23       99.17     12.20 o
   4   6   7      197.95      210.84     15.95 o
   5   6   7       82.26       71.50      6.64 o
   6   6   7      129.57      108.97     12.49 o
   7   6   7      209.82      158.21     16.70 o
   8   6   7       56.55       85.40     12.27 o
   9   6   7        6.67       -2.46      7.76 o
  11   6   7       13.25       -0.92      9.24 o
 -13   7   7       30.37       43.00     13.27 o
 -12   7   7       34.34       33.56      8.92 o
 -11   7   7       55.99       52.04      6.81 o
 -10   7   7        7.49      -11.32     18.31 o
  -9   7   7       18.09       25.80      7.00 o
  -8   7   7        2.85        0.76      5.61 o
  -7   7   7       57.71       77.30      7.14 o
  -6   7   7      183.14      190.71      6.88 o
  -4   7   7       49.25       59.95      6.96 o
  -3   7   7      844.77      890.61     26.82 o
  -2   7   7       49.28       32.86      4.90 o
  -1   7   7      149.14      144.53      9.24 o
   0   7   7      428.27      476.15     16.80 o
   1   7   7       41.20       48.65      6.54 o
   2   7   7      389.79      416.52     16.61 o
   3   7   7      384.88      348.78     17.57 o
   4   7   7       18.51        7.73      9.98 o
   5   7   7       60.67       87.78     12.45 o
   6   7   7      108.75       96.84     10.53 o
   7   7   7       17.73       25.14      8.92 o
   8   7   7      230.18      218.18     13.57 o
   9   7   7        2.79       -7.73      8.19 o
 -11   8   7      242.81      321.00     20.07 o
 -10   8   7        8.21       35.20     14.62 o
  -9   8   7      120.51      116.90     32.59 o
  -8   8   7      131.85      159.79     25.10 o
  -7   8   7       55.77       30.08      6.70 o
  -6   8   7      226.46      205.20     14.35 o
  -5   8   7       38.30       44.45      9.82 o
  -4   8   7       18.67       15.99      3.56 o
  -3   8   7        3.11        0.46      5.08 o
  -2   8   7      287.69      335.33     13.32 o
  -1   8   7       60.86       46.27      6.41 o
   0   8   7      117.44      125.67      8.15 o
   1   8   7      103.29      100.23      7.69 o
   2   8   7        4.73       -7.22      4.82 o
   3   8   7        6.89       14.05      9.11 o
   4   8   7      532.87      576.15     26.68 o
   5   8   7      749.27      768.76     51.51 o
   6   8   7        3.92       -1.63      4.00 o
   7   8   7        3.48        7.58     16.98 o
   8   8   7       98.45      100.23     12.86 o
  -8   9   7        1.45        7.73     13.23 o
  -7   9   7       22.14       28.83     20.23 o
  -6   9   7        0.53        0.92     10.57 o
  -5   9   7       39.36       23.76     10.46 o
  -4   9   7        0.62       18.41     15.51 o
  -3   9   7        5.44       21.78     23.84 o
  -2   9   7        0.01        4.52      8.41 o
  -1   9   7       84.35      108.08     12.27 o
   0   9   7       36.20       45.69     17.67 o
   1   9   7        1.07       17.76     10.11 o
   2   9   7       14.84       16.52     13.23 o
   3   9   7        0.68       16.72      7.32 o
   4   9   7        4.73       -7.88     16.02 o
   5   9   7       55.53       70.53     17.23 o
  -2  10   7        0.88       -0.92      8.74 o
 -16   0   8      209.54      272.03     26.13 o
 -14   0   8      517.47      572.03     31.72 o
 -12   0   8        0.04      -26.29     17.53 o
 -10   0   8        9.12        0.46     12.49 o
  -8   0   8      724.42      742.83     19.82 o
  -6   0   8     1825.60     1934.57     48.92 o
  -4   0   8     9334.91    10165.71    228.65 o
  -2   0   8      455.73      427.09     14.14 o
   0   0   8     6214.50     6272.13    118.58 o
   2   0   8       21.14       47.46      3.52 o
   4   0   8     7844.35     8004.05    195.24 o
   6   0   8     1765.41     1585.01     59.63 o
   8   0   8       34.41       68.56     12.77 o
  10   0   8       23.37       19.59     16.48 o
  12   0   8      191.21      216.61     20.14 o
  14   0   8        1.27        7.28     12.81 o
 -17   1   8       24.68       67.85     28.17 o
 -16   1   8       85.23       94.78     20.18 o
 -15   1   8        7.63       24.82     35.03 o
 -14   1   8      478.39      491.03     60.09 o
 -13   1   8      173.31      140.46     11.24 o
 -12   1   8     1839.56     1702.69     46.81 o
 -11   1   8       22.95       20.10      8.60 o
 -10   1   8       85.92       94.29     10.58 o
  -9   1   8      624.10      602.44     29.43 o
  -8   1   8      106.95       78.53      6.93 o
  -7   1   8      591.13      536.87     17.44 o
  -6   1   8     3806.66     3807.22     84.51 o
  -5   1   8     1870.39     2018.31     35.34 o
  -4   1   8     1315.99     1326.61     24.24 o
  -3   1   8       45.56       36.66      5.45 o
  -2   1   8       21.14       34.36      3.89 o
  -1   1   8      616.15      692.57     14.71 o
   0   1   8      271.50      321.69      7.73 o
   1   1   8        4.02        9.39      4.81 o
   2   1   8     2581.26     2530.75     35.75 o
   3   1   8        2.38        6.93     10.27 o
   4   1   8      551.92      555.85     29.04 o
   5   1   8       67.53       51.28     11.58 o
   6   1   8        0.91       30.96     17.39 o
   7   1   8      372.68      344.68     16.60 o
   8   1   8       73.76       57.99     10.43 o
   9   1   8       21.11       49.83      5.14 o
  10   1   8       16.33       17.36     13.07 o
  11   1   8        0.99       23.05     12.43 o
  12   1   8       31.92       54.46     22.63 o
  13   1   8      100.91       85.22     11.31 o
 -17   2   8        9.84       19.95      9.02 o
 -15   2   8      203.09      184.16     27.80 o
 -14   2   8        0.21       17.73     12.81 o
 -13   2   8      577.79      530.59     39.40 o
 -12   2   8      528.22      524.96     14.99 o
 -11   2   8       28.61       55.62      8.60 o
 -10   2   8      152.45      125.22     16.77 o
  -9   2   8        0.06      -12.21     10.48 o
  -8   2   8      474.47      472.49     13.40 o
  -7   2   8       66.14       68.64      5.01 o
  -6   2   8     2073.79     2062.68     39.77 o
  -5   2   8        9.93       -5.13      3.42 o
  -4   2   8      512.23      488.94     53.57 o
  -3   2   8      532.61      526.01     27.55 o
  -2   2   8     1242.40     1259.18     23.06 o
  -1   2   8      450.35      455.18     44.55 o
   0   2   8      132.69      106.40      9.29 o
   1   2   8      540.65      588.93     16.04 o
   2   2   8      851.11      923.84     18.17 o
   3   2   8     1171.58     1177.41     43.00 o
   4   2   8        3.25       22.48      8.42 o
   5   2   8      855.80      862.22     40.00 o
   6   2   8      826.34      771.74     64.28 o
   7   2   8      326.78      352.99     18.03 o
   8   2   8       79.91       64.00      7.38 o
   9   2   8      175.08      147.84      7.83 o
  10   2   8       37.06       10.02     16.25 o
  11   2   8       30.43       12.55     24.21 o
  12   2   8       10.59       26.57      8.78 o
  13   2   8        0.01       12.74      8.18 o
 -17   3   8      263.40      291.48     41.65 o
 -15   3   8       81.58      118.89     12.11 o
 -14   3   8       33.71       57.01     10.39 o
 -13   3   8      231.01      203.17     11.85 o
 -12   3   8      413.93      403.33     36.50 o
 -11   3   8        7.92        9.63      4.71 o
 -10   3   8      493.23      496.89     62.06 o
  -9   3   8       32.89       18.31     11.67 o
  -8   3   8        0.18        8.79      6.54 o
  -7   3   8      859.61      902.92     26.84 o
  -6   3   8     1817.77     1804.06     29.70 o
  -5   3   8      173.99      125.29     14.05 o
  -4   3   8      585.77      680.01     25.95 o
  -3   3   8      474.40      476.40     10.51 o
  -2   3   8     4251.62     4533.49    280.98 o
  -1   3   8       33.05       47.74      7.87 o
   0   3   8     1101.50     1053.13     17.67 o
   1   3   8       70.90       84.84      3.52 o
   2   3   8       46.90       31.91      6.82 o
   3   3   8       15.70       10.71      3.88 o
   4   3   8      739.63      738.53     18.08 o
   5   3   8      189.04      215.42     27.23 o
   6   3   8        1.26       21.40     13.11 o
   7   3   8      135.87      153.03     18.49 o
   8   3   8        1.45       20.08      6.66 o
   9   3   8       61.15       37.75      8.67 o
  10   3   8      108.46       80.08     10.25 o
  11   3   8        0.82       43.11     11.81 o
  12   3   8        2.50      -17.02     11.35 o
  13   3   8      154.99      168.38     12.79 o
 -16   4   8       33.87       56.34     21.51 o
 -15   4   8       93.77       89.09     34.10 o
 -14   4   8        9.35       -3.62      9.52 o
 -13   4   8       96.54       77.46     10.45 o
 -12   4   8      103.03       92.05     28.08 o
 -11   4   8      313.19      276.87     40.46 o
 -10   4   8       21.14       -0.44      5.39 o
  -9   4   8      418.73      397.13     16.86 o
  -8   4   8        0.23        5.03      3.46 o
  -7   4   8      408.82      347.47      9.83 o
  -6   4   8      375.69      348.11      9.04 o
  -5   4   8     1637.40     1645.31     34.69 o
  -4   4   8       38.19       16.02      4.81 o
  -3   4   8      181.63      197.66      7.23 o
  -2   4   8      155.15      157.99      5.11 o
  -1   4   8        1.17        0.19      2.28 o
   0   4   8      338.51      357.91      6.56 o
   1   4   8       59.23       76.05      5.00 o
   2   4   8       53.82       56.41      5.24 o
   3   4   8      135.27      160.19     12.75 o
   4   4   8      146.10      168.01     31.42 o
   5   4   8     1072.25     1075.25     23.10 o
   6   4   8        3.81        1.53      4.74 o
   7   4   8      460.58      391.86     34.83 o
   8   4   8      217.53      175.00     14.12 o
   9   4   8        7.72        9.44      6.99 o
  11   4   8       63.78       70.17      8.76 o
  12   4   8        0.48       24.16      9.36 o
 -15   5   8       70.28       43.88     17.71 o
 -14   5   8       25.26       16.55      6.42 o
 -13   5   8       19.04       33.13     11.94 o
 -12   5   8       11.63        2.79     30.21 o
 -11   5   8      279.06      292.59     14.05 o
 -10   5   8       55.09       49.16     12.63 o
  -9   5   8     1899.20     1824.85     66.45 o
  -8   5   8      138.19      137.55      7.62 o
  -7   5   8       23.74       28.23      7.55 o
  -6   5   8      345.44      330.27     10.59 o
  -5   5   8      925.02      940.28     23.48 o
  -4   5   8      279.36      308.62     30.00 o
  -3   5   8      591.64      607.43     22.04 o
  -2   5   8      267.52      270.35     20.00 o
  -1   5   8      167.87      196.30      6.74 o
   0   5   8       86.23      101.15     12.54 o
   1   5   8      126.55      140.86      5.97 o
   2   5   8        4.45       17.98      3.34 o
   3   5   8        7.06        9.74      3.41 o
   4   5   8       77.80       79.31      7.51 o
   5   5   8      160.49      185.26      8.51 o
   6   5   8        0.43       23.94      5.78 o
   7   5   8      148.18      163.68     11.59 o
   8   5   8      133.40      139.72     10.01 o
   9   5   8        0.53        2.08     28.37 o
  10   5   8       58.56       46.59     11.08 o
  11   5   8        4.74        0.00      4.58 o
 -14   6   8       90.85       79.22     12.95 o
 -13   6   8      125.50      151.91     10.24 o
 -12   6   8       30.45       53.02     19.89 o
 -11   6   8       97.97      103.60     19.04 o
 -10   6   8       63.21       88.05     36.98 o
  -9   6   8        5.17       14.19      6.45 o
  -8   6   8        0.44       22.17      8.90 o
  -7   6   8      133.68      135.65      6.81 o
  -6   6   8       19.19       15.70      6.20 o
  -5   6   8     1283.44     1163.95     56.96 o
  -4   6   8      158.21      183.26      5.84 o
  -3   6   8     2491.37     2403.30     41.53 o
  -2   6   8      415.42      400.77     20.98 o
  -1   6   8      836.88      832.90     14.85 o
   0   6   8       26.02       32.52      4.69 o
   1   6   8      152.34      124.71      6.22 o
   2   6   8       76.08       79.47     16.89 o
   3   6   8       14.35       10.27      4.60 o
   4   6   8      247.79      220.86     21.97 o
   5   6   8        3.18       -9.61      8.24 o
   6   6   8      186.16      189.20     15.29 o
   7   6   8       34.74       77.30     14.28 o
   8   6   8       26.34       34.37     10.02 o
   9   6   8       20.28       31.67     11.08 o
  10   6   8       24.37       54.78     15.51 o
 -13   7   8      172.66      142.89     22.95 o
 -12   7   8        0.01       -7.68      6.49 o
 -11   7   8      109.80      146.06     24.21 o
 -10   7   8       76.31       71.66     29.89 o
  -9   7   8       44.31       60.31     13.20 o
  -8   7   8       45.58       50.43      6.36 o
  -7   7   8        7.83       19.22      5.45 o
  -6   7   8        3.37       12.31      3.62 o
  -4   7   8        7.13        2.29      5.08 o
  -3   7   8      430.15      429.74     16.84 o
  -2   7   8      231.44      243.20     12.68 o
  -1   7   8      297.75      309.24     13.55 o
   0   7   8        9.29       16.02      6.32 o
   1   7   8      778.98      861.50     28.88 o
   2   7   8       45.71       32.86      8.33 o
   3   7   8      289.51      287.78     19.59 o
   4   7   8        8.95       14.19      7.73 o
   5   7   8       92.20       69.98      8.24 o
   6   7   8        6.20       22.97      9.24 o
   7   7   8       14.65       15.15     12.81 o
   8   7   8        8.16        0.78      5.74 o
   9   7   8       26.53       35.10      9.11 o
 -11   8   8        4.89        1.37      5.03 o
 -10   8   8        0.18       -8.25      5.50 o
  -9   8   8       56.60       74.94     18.58 o
  -8   8   8      358.54      412.17     17.93 o
  -7   8   8      126.51      132.71     16.00 o
  -6   8   8       36.19       17.23      8.40 o
  -5   8   8      203.70      224.89     14.74 o
  -4   8   8       30.28       32.13      5.08 o
  -3   8   8       28.89       55.74      6.73 o
  -2   8   8       78.75       83.84      7.46 o
  -1   8   8      308.13      314.50     12.91 o
   0   8   8       44.22       26.59      5.54 o
   1   8   8        9.43       14.19      6.45 o
   2   8   8      731.71      733.54     25.49 o
   3   8   8       17.16       43.43      9.57 o
   4   8   8      137.74      126.63     11.53 o
   5   8   8      249.12      245.42     14.79 o
   6   8   8      181.34      195.74     13.12 o
   7   8   8       26.42       46.58      6.65 o
  -8   9   8      164.27      121.37     17.44 o
  -7   9   8        3.08       -1.37      7.37 o
  -6   9   8       70.12       40.64      9.29 o
  -5   9   8       79.52       79.59      9.93 o
  -4   9   8       85.77       86.22      9.93 o
  -3   9   8        6.96       18.83     10.37 o
  -2   9   8       60.76       40.63     17.37 o
  -1   9   8      287.69      266.64     16.21 o
   0   9   8        5.74       -5.13     15.56 o
   1   9   8       52.93       47.16     19.20 o
   2   9   8      167.10      147.26     44.12 o
   3   9   8       34.89       43.47      6.83 o
   4   9   8      117.11      122.00     21.35 o
 -17   0   9      372.90      305.49     29.15 o
 -15   0   9     1118.89     1058.75     51.53 o
 -13   0   9     1512.00     1414.44     57.94 o
 -11   0   9       88.49      123.29     16.16 o
  -9   0   9     3944.95     3963.88    134.69 o
  -7   0   9       53.18       66.77      8.74 o
  -5   0   9     1346.86     1519.29     38.35 o
  -3   0   9        2.32       -7.55      5.03 o
  -1   0   9     1611.73     1559.57     40.55 o
   1   0   9        0.25       18.67      4.99 o
   3   0   9      606.69      659.03     21.97 o
   5   0   9      101.14      116.25     16.61 o
   7   0   9       10.10      -17.85     11.90 o
   9   0   9        0.03      -11.44     11.44 o
  11   0   9       44.21       14.65     16.57 o
  13   0   9       84.00       88.60     15.70 o
 -17   1   9      284.56      307.07     46.91 o
 -16   1   9        3.71      -11.85     11.94 o
 -15   1   9      123.46      157.34     37.96 o
 -14   1   9        6.46        0.25      4.30 o
 -13   1   9        4.11       10.96     10.99 o
 -12   1   9     1084.82     1006.36     30.23 o
 -11   1   9      888.47      899.84     27.18 o
 -10   1   9      339.67      359.72     17.41 o
  -9   1   9       81.48      106.23     24.87 o
  -8   1   9        4.18       15.56      4.24 o
  -7   1   9      825.83      761.77     18.98 o
  -6   1   9      876.48      897.19     25.63 o
  -5   1   9     3245.17     3135.95     80.30 o
  -4   1   9       73.30       87.09      5.77 o
  -3   1   9     2481.78     2572.90     73.82 o
  -2   1   9     1870.86     1996.89     39.20 o
  -1   1   9      243.09      220.60      6.49 o
   0   1   9        0.25       -1.92      4.14 o
   1   1   9      219.16      209.67      7.22 o
   2   1   9      627.79      557.48      9.62 o
   3   1   9     2369.87     2302.02     40.94 o
   4   1   9       48.07       48.16     13.25 o
   5   1   9      497.42      475.26     18.77 o
   6   1   9     1222.82     1174.99     88.47 o
   7   1   9      253.18      277.32     18.51 o
   8   1   9      179.27      168.64     16.48 o
   9   1   9       58.94       69.37     14.46 o
  10   1   9       14.98       94.74     18.31 o
  11   1   9        5.07       22.33      9.52 o
  12   1   9        2.54        1.90      7.58 o
  13   1   9      164.54      211.62     19.31 o
 -17   2   9       81.33       99.16     38.88 o
 -16   2   9       14.27       -4.53      9.76 o
 -15   2   9       79.65       80.86     11.64 o
 -14   2   9        1.50       -7.70      8.11 o
 -13   2   9       14.49      -16.02     11.49 o
 -12   2   9      162.35      108.48     10.38 o
 -11   2   9      315.09      316.36     30.02 o
 -10   2   9     1328.59     1355.54     37.30 o
  -9   2   9      930.53     1036.27     29.69 o
  -8   2   9      416.33      396.24     11.96 o
  -7   2   9      383.09      382.72     11.74 o
  -6   2   9      617.40      601.76     31.53 o
  -5   2   9      459.13      472.26     25.56 o
  -4   2   9       44.14       43.07     11.88 o
  -3   2   9      275.07      264.71      7.88 o
  -2   2   9     1440.98     1568.27    121.42 o
  -1   2   9        0.75       -0.36      3.82 o
   0   2   9       93.73      117.66     18.63 o
   1   2   9      171.98      145.12     15.79 o
   2   2   9      144.28      204.25      9.06 o
   3   2   9      121.96      130.19     24.42 o
   4   2   9       76.21      101.27      7.57 o
   5   2   9       95.09       89.15     13.98 o
   6   2   9       76.40      118.04     10.18 o
   7   2   9       18.54       -7.39      6.98 o
   8   2   9       16.33       24.31      9.43 o
   9   2   9       30.73       27.39      6.48 o
  10   2   9       28.47       66.40     11.67 o
  11   2   9        0.12        8.56      7.29 o
  12   2   9        1.64       -3.93     17.87 o
  13   2   9        8.96        1.24     21.30 o
 -17   3   9       12.96       14.38      9.10 o
 -16   3   9       22.15       37.87     23.36 o
 -15   3   9      215.65      217.76     38.70 o
 -14   3   9       36.55       44.72     12.13 o
 -13   3   9      481.81      520.09     23.39 o
 -12   3   9       81.88       80.85     11.92 o
 -11   3   9      353.43      377.01     62.84 o
 -10   3   9      683.65      717.88     40.59 o
  -9   3   9      186.40      218.71      8.42 o
  -8   3   9      954.51      950.19     22.16 o
  -7   3   9     1164.68     1187.25     60.64 o
  -6   3   9     1688.69     1651.29     30.74 o
  -5   3   9      303.62      306.52      8.10 o
  -4   3   9     1570.16     1506.31     70.64 o
  -3   3   9      354.61      394.76     19.52 o
  -2   3   9       22.48       38.34      6.22 o
  -1   3   9        6.22       16.51      7.62 o
   0   3   9       35.78       41.19      4.12 o
   1   3   9       79.46       83.28      3.47 o
   2   3   9       24.13       21.80      5.23 o
   3   3   9      371.13      346.67     10.15 o
   4   3   9      546.86      512.93     36.70 o
   5   3   9      547.83      475.23     27.05 o
   6   3   9      383.95      356.12     37.92 o
   7   3   9        2.30       17.56      5.71 o
   8   3   9        6.19       24.62      6.36 o
   9   3   9        1.30       -3.84      6.68 o
  10   3   9        0.03        0.08      7.05 o
  11   3   9       24.66       32.81     24.19 o
  12   3   9        5.50       13.03     24.81 o
 -16   4   9      187.85      229.88     24.12 o
 -15   4   9       26.01       22.91     27.44 o
 -14   4   9       56.12       72.54     16.52 o
 -13   4   9       13.81        7.62     31.35 o
 -12   4   9       60.85       91.73     27.53 o
 -11   4   9      304.77      319.22     11.30 o
 -10   4   9       34.12       36.37     25.47 o
  -9   4   9     1745.87     1648.12     41.10 o
  -8   4   9      181.05      158.17      7.40 o
  -7   4   9     1895.95     1949.41     89.56 o
  -6   4   9      303.23      269.49      8.01 o
  -5   4   9     2016.69     2116.94     39.96 o
  -4   4   9      275.77      247.32      7.36 o
  -3   4   9      115.23      119.98      9.22 o
  -2   4   9      226.36      231.59     17.80 o
  -1   4   9      246.38      240.59      6.50 o
   0   4   9       21.41       14.54      5.93 o
   1   4   9        1.23       -4.02      8.01 o
   2   4   9      177.74      161.19     27.80 o
   3   4   9      413.31      406.64     19.56 o
   4   4   9       44.13       35.77      5.21 o
   5   4   9       19.40       17.70      4.72 o
   6   4   9        7.35        9.38     33.36 o
   7   4   9       64.19       62.92     14.94 o
   8   4   9        0.31       13.24     39.70 o
  10   4   9      198.64      253.59     27.85 o
  11   4   9       42.87       34.40     10.11 o
  12   4   9        0.19       17.76     11.35 o
 -15   5   9        3.76        9.42     26.96 o
 -14   5   9      302.03      389.68     18.73 o
 -13   5   9      178.74      197.15     11.64 o
 -12   5   9        1.26       -4.05      6.96 o
 -11   5   9      225.03      144.24     11.45 o
 -10   5   9      171.92      190.64     22.27 o
  -9   5   9      145.82      108.77     14.90 o
  -8   5   9      114.70      111.87     17.80 o
  -7   5   9       32.40       32.48      8.26 o
  -6   5   9     1419.65     1412.15     31.20 o
  -5   5   9      321.71      300.10     30.21 o
  -4   5   9      653.25      588.55     19.73 o
  -3   5   9       48.64       56.40      6.80 o
  -2   5   9        4.48        1.19      2.46 o
  -1   5   9      962.64      983.78     24.14 o
   0   5   9     2603.63     2630.02     55.83 o
   1   5   9      248.65      243.54      8.33 o
   2   5   9      605.78      613.55     25.13 o
   3   5   9      198.43      160.07     16.82 o
   4   5   9      191.91      220.69     35.63 o
   5   5   9       17.38       -7.93     10.71 o
   6   5   9      364.79      366.37     55.83 o
   7   5   9       37.31       33.48     26.06 o
   8   5   9      332.67      287.93     22.10 o
   9   5   9       30.29       10.02     11.90 o
  10   5   9       34.15      102.38     17.76 o
  11   5   9       39.54       21.97      9.61 o
 -14   6   9        2.75      -13.87      9.24 o
 -13   6   9      141.36      156.16     21.03 o
 -12   6   9       66.86       74.35     35.33 o
 -11   6   9       20.02       16.76     15.06 o
 -10   6   9      113.84      123.20     14.12 o
  -9   6   9        3.01        1.56      8.92 o
  -8   6   9      191.53      179.17      7.72 o
  -6   6   9       94.32       59.01     17.00 o
  -5   6   9       17.81       26.75     10.46 o
  -4   6   9      105.85      101.97      7.32 o
  -3   6   9       97.14       80.56     14.28 o
  -2   6   9        0.97        3.11      5.93 o
  -1   6   9      471.03      479.90      9.46 o
   0   6   9      656.42      623.29     16.02 o
   1   6   9      291.07      277.91     11.30 o
   2   6   9      650.31      713.90     25.81 o
   3   6   9       63.61       64.39     14.00 o
   4   6   9      485.26      466.86     25.90 o
   5   6   9       10.26      -12.91      8.60 o
   6   6   9       25.49       37.16     10.94 o
   7   6   9        0.45      -12.43      8.28 o
   8   6   9        2.52       31.67     14.19 o
   9   6   9       61.98       62.33     12.49 o
  10   6   9       37.99       34.37     11.81 o
 -13   7   9       49.10       36.66      9.57 o
 -12   7   9      180.53      236.78     14.03 o
 -11   7   9       12.43      -12.69     22.20 o
 -10   7   9        7.49       14.19      8.24 o
  -9   7   9        5.85        7.28      4.16 o
  -8   7   9      333.24      280.59     12.17 o
  -7   7   9       78.98       91.03      7.37 o
  -6   7   9      123.30      151.85     12.63 o
  -4   7   9      229.80      231.99     12.40 o
  -3   7   9      698.52      674.50     21.10 o
  -2   7   9       21.27       29.29      6.96 o
  -1   7   9      327.54      295.10     12.49 o
   0   7   9      258.56      241.23     11.94 o
   1   7   9        2.44        3.25      6.00 o
   2   7   9     1199.88     1208.50     35.70 o
   3   7   9        2.70       24.21      8.65 o
   4   7   9      176.01      172.54     12.91 o
   5   7   9       63.91       61.65     10.07 o
   6   7   9      322.93      270.66     20.41 o
   7   7   9       20.03        8.24     10.07 o
   8   7   9      351.91      425.49     22.36 o
 -10   8   9        1.08       -7.84      5.95 o
  -9   8   9      113.02      104.29      8.95 o
  -8   8   9        0.13       15.23      7.81 o
  -7   8   9       61.74       70.34     15.42 o
  -6   8   9       53.18       52.26      6.82 o
  -5   8   9       29.69       24.62      7.87 o
  -4   8   9       14.73        8.70      4.53 o
  -3   8   9        9.58       18.67      6.82 o
  -2   8   9        0.02        1.83      7.28 o
  -1   8   9        1.18        4.12      5.03 o
   0   8   9      145.78      158.21     10.21 o
   1   8   9        2.87       17.39      6.77 o
   2   8   9       14.09       22.97      5.95 o
   3   8   9       21.63       12.77      6.41 o
   4   8   9        0.48       -7.73      6.91 o
   5   8   9       25.20       33.87      7.73 o
   6   8   9      175.82      183.45     12.20 o
  -7   9   9      121.01      127.09     13.04 o
  -6   9   9        9.61        2.70      4.07 o
  -5   9   9      414.42      436.84     24.16 o
  -4   9   9      230.19      182.24     12.13 o
  -3   9   9       48.84       22.33      4.03 o
  -2   9   9       24.95       26.59      5.95 o
  -1   9   9        0.07       -6.80      4.53 o
   0   9   9       81.40       64.35     17.85 o
   1   9   9        1.83       -2.29      4.62 o
   2   9   9        0.01        7.73      5.49 o
   3   9   9       15.72       13.68      5.54 o
 -16   0  10       91.02      142.52     20.96 o
 -14   0  10      826.98      801.04     37.53 o
 -12   0  10       58.49       21.97     14.65 o
 -10   0  10       37.47       94.32     16.61 o
  -8   0  10     1230.55     1304.01     49.43 o
  -6   0  10     3800.68     3955.82     96.89 o
  -4   0  10     5786.40     6154.10    144.35 o
  -2   0  10     4328.09     4210.05    102.70 o
   0   0  10      258.45      243.20     11.99 o
   2   0  10     3592.71     3667.96     72.54 o
   4   0  10       57.90       28.83     14.23 o
   6   0  10     5399.87     5914.79    197.43 o
   8   0  10     1192.84     1406.39     57.76 o
  10   0  10      197.67      206.04     17.21 o
  12   0  10        2.81       -9.11     11.35 o
 -17   1  10       10.60        0.52      9.84 o
 -16   1  10       15.20       43.13     23.32 o
 -15   1  10       63.87       26.67     16.93 o
 -14   1  10      621.75      663.68     71.01 o
 -13   1  10      331.73      311.50     30.02 o
 -12   1  10      454.37      349.75     16.11 o
 -11   1  10        0.03       -4.48      8.42 o
 -10   1  10      332.56      299.15     14.66 o
  -9   1  10      122.81      110.97     11.97 o
  -8   1  10      210.91      222.72      9.12 o
  -7   1  10      148.15      148.58     25.33 o
  -6   1  10      227.52      227.02      9.53 o
  -5   1  10       36.81       35.29     10.53 o
  -4   1  10      456.12      445.84     19.29 o
  -3   1  10       24.44        7.25      3.40 o
  -2   1  10      162.92      136.49      7.96 o
  -1   1  10        1.02       -5.61      3.74 o
   0   1  10      224.46      235.44      8.74 o
   1   1  10      391.37      423.35     19.40 o
   2   1  10       11.13       -0.08      6.86 o
   3   1  10        6.69       -0.73      4.12 o
   4   1  10       11.63       -8.89     13.78 o
   5   1  10        1.51       -6.79      8.34 o
   6   1  10      115.98      109.05     22.86 o
   7   1  10      231.88      195.34     27.00 o
   8   1  10      753.42      769.32     67.96 o
   9   1  10       23.68       37.78     34.03 o
  10   1  10        2.46      -12.46      8.31 o
  11   1  10        2.32      -12.68     15.13 o
  12   1  10       19.01       11.86     23.34 o
 -17   2  10       17.73       -1.50      9.84 o
 -16   2  10      124.05      178.91     18.33 o
 -15   2  10       18.26       11.73     15.77 o
 -14   2  10      204.70      289.71     72.08 o
 -13   2  10        3.72      -17.23     11.49 o
 -12   2  10      192.55      144.70     31.10 o
 -11   2  10      966.97      859.71     50.16 o
 -10   2  10     1150.38     1079.89    107.21 o
  -9   2  10      765.49      775.82     30.98 o
  -8   2  10     1782.46     1891.76    157.09 o
  -7   2  10      272.49      250.73     22.61 o
  -6   2  10      715.25      715.82     31.72 o
  -5   2  10      437.71      426.35     17.96 o
  -4   2  10     1437.99     1447.19     48.83 o
  -3   2  10       11.20       10.87     11.69 o
  -2   2  10      140.28      124.46      5.95 o
  -1   2  10       79.58      111.88      5.41 o
   0   2  10      239.26      233.44     12.91 o
   1   2  10       59.90       74.90      4.76 o
   2   2  10       70.58       49.52      5.40 o
   3   2  10      281.13      333.49     11.36 o
   4   2  10       13.07        1.37      6.45 o
   5   2  10     1148.75     1150.54     39.89 o
   6   2  10      652.96      644.79     22.58 o
   7   2  10       87.00       67.65     28.63 o
   8   2  10      452.61      412.86     14.95 o
   9   2  10       50.57       52.58      8.65 o
  10   2  10       38.98       79.04      8.71 o
  11   2  10       54.30       27.90      9.51 o
  12   2  10       22.42       14.32      8.05 o
 -17   3  10       50.96       61.67     10.46 o
 -16   3  10      222.06      201.95     14.82 o
 -15   3  10        3.68        5.82      8.80 o
 -14   3  10       10.01       -2.85     33.59 o
 -13   3  10       12.38       15.15     11.99 o
 -12   3  10      165.21      194.00      8.66 o
 -11   3  10       36.01       33.42      5.55 o
 -10   3  10       36.69       49.85     13.62 o
  -9   3  10        5.55       10.44     32.49 o
  -8   3  10      663.10      643.27     77.14 o
  -7   3  10        0.73       -4.79      4.12 o
  -6   3  10      180.54      166.47      8.44 o
  -5   3  10       72.66       88.58     16.84 o
  -4   3  10       28.41       59.10     19.15 o
  -3   3  10       61.56       58.71     14.05 o
  -2   3  10      312.38      368.79     24.83 o
  -1   3  10      178.78      198.98     23.27 o
   0   3  10      307.53      296.11     13.57 o
   1   3  10        4.03       14.43     10.05 o
   2   3  10        5.84        3.37      5.67 o
   3   3  10        1.64       -3.99      6.16 o
   4   3  10      135.39      139.39     25.72 o
   5   3  10      181.34      140.04      9.06 o
   6   3  10        0.00      -12.31     10.53 o
   7   3  10      163.87      167.71     11.10 o
   8   3  10        6.75       -0.67      7.53 o
   9   3  10       72.05       85.43     54.30 o
  10   3  10       10.15       21.80      7.76 o
  11   3  10       25.90       43.35     30.27 o
 -16   4  10      141.00      154.63     57.89 o
 -15   4  10        2.39       -5.89      7.96 o
 -14   4  10       76.82       64.87      8.50 o
 -13   4  10      178.96      195.80     11.19 o
 -12   4  10       12.24        0.15      8.87 o
 -11   4  10       36.03       49.76     26.27 o
 -10   4  10       43.51       75.29      4.09 o
  -9   4  10     1421.22     1316.37     31.87 o
  -8   4  10       64.46       74.82     10.87 o
  -7   4  10     2179.55     2165.53     40.97 o
  -6   4  10      122.55      147.72     18.15 o
  -5   4  10      311.72      244.57     11.40 o
  -4   4  10      100.92       93.35      6.77 o
  -3   4  10     4352.56     4518.10    106.41 o
  -2   4  10      390.24      375.02     14.55 o
  -1   4  10        3.41        9.29      4.40 o
   0   4  10      573.73      562.39     22.10 o
   1   4  10       64.18       80.96      8.54 o
   3   4  10      531.72      511.91     15.10 o
   4   4  10      274.06      264.59     41.05 o
   5   4  10       72.40       76.73     25.13 o
   6   4  10       78.37       89.93      9.63 o
   7   4  10      410.88      413.64     42.31 o
   8   4  10      173.19      182.95     11.85 o
   9   4  10        5.28       16.89      8.33 o
  10   4  10       35.59       53.34     21.99 o
  11   4  10       71.23       91.44     19.63 o
 -15   5  10       42.97       26.17      9.28 o
 -14   5  10       76.19       75.21      9.87 o
 -13   5  10      154.83      172.75     15.15 o
 -12   5  10        0.10        6.29      6.65 o
 -11   5  10        7.19        0.38      6.00 o
 -10   5  10      238.10      243.29      9.98 o
  -9   5  10      147.32      140.22     19.47 o
  -8   5  10      170.41      135.70     18.63 o
  -7   5  10     1554.55     1333.53     39.04 o
  -6   5  10      739.23      728.52     30.37 o
  -5   5  10     1023.00     1026.06     21.15 o
  -4   5  10     1102.23     1068.87     65.79 o
  -3   5  10       54.33       47.29     13.87 o
  -2   5  10      191.22      198.66     11.90 o
  -1   5  10      763.60      781.40     38.81 o
   0   5  10      136.87      116.64     19.02 o
   1   5  10       48.54       52.09      5.05 o
   2   5  10       76.86       66.95      4.97 o
   3   5  10        0.06       -0.96      3.43 o
   4   5  10        6.99        9.57      7.78 o
   5   5  10       33.75       76.57     14.97 o
   6   5  10      159.63      164.21     15.88 o
   7   5  10       16.01       16.52      9.57 o
   8   5  10      168.80      204.85     18.99 o
   9   5  10        2.52       35.61     11.99 o
  10   5  10       17.26       14.65     11.94 o
 -14   6  10        0.10       -5.54      8.74 o
 -13   6  10        0.34       -2.88      3.94 o
 -12   6  10        0.74      -11.05      7.37 o
 -11   6  10      319.72      316.44     32.20 o
 -10   6  10        0.39       -5.01      4.82 o
  -9   6  10      310.89      266.99     15.24 o
  -8   6  10      122.94      105.48      8.05 o
  -7   6  10      159.83      163.51     41.56 o
  -6   6  10       21.86       -5.14      4.83 o
  -5   6  10      587.51      505.11     51.44 o
  -4   6  10      105.57       91.10      7.92 o
  -3   6  10     1885.75     1787.87     42.10 o
  -2   6  10       58.32       61.42      7.14 o
  -1   6  10      862.24      834.39     21.12 o
   0   6  10       91.42       79.77      6.02 o
   1   6  10      311.49      364.69     51.92 o
   2   6  10       27.06       24.22      4.64 o
   3   6  10      266.35      271.35     14.78 o
   4   6  10       24.96       57.99     11.40 o
   5   6  10       84.88       90.20     10.57 o
   6   6  10      127.01      138.44     14.10 o
   7   6  10       39.88       42.56     10.89 o
   8   6  10      350.72      377.34     24.94 o
   9   6  10        0.46       37.16     16.43 o
 -12   7  10        0.63       13.32      8.69 o
 -11   7  10       27.39       10.02      6.36 o
 -10   7  10       10.27       -6.82      5.49 o
  -9   7  10      129.59      132.45      8.38 o
  -8   7  10      131.77      109.88      8.05 o
  -7   7  10        1.62       -1.83      5.49 o
  -6   7  10       63.03       22.33      7.69 o
  -5   7  10      166.77      148.69     11.49 o
  -4   7  10      170.38      139.95     16.70 o
  -3   7  10       24.76       35.61      9.70 o
  -2   7  10        0.04       -1.37      7.37 o
  -1   7  10      160.68      176.47     10.80 o
   0   7  10      135.04      121.37     10.39 o
   1   7  10       37.38       23.80      6.45 o
   2   7  10       30.45       27.92      7.69 o
   3   7  10       53.85       33.36      8.15 o
   4   7  10       62.14       71.76     11.58 o
   5   7  10      123.47      103.71     13.09 o
   6   7  10       66.50       65.72     11.44 o
   7   7  10       31.39       62.33     12.81 o
  -8   8  10       90.09       51.35      8.28 o
  -7   8  10      151.49      157.16     17.16 o
  -6   8  10      275.95      278.44     25.72 o
  -5   8  10      392.43      411.30     19.95 o
  -4   8  10       34.87       57.99      8.79 o
  -3   8  10      125.35      165.86     10.48 o
  -2   8  10       53.72       56.38      8.38 o
  -1   8  10      140.83      153.41     10.07 o
   0   8  10        9.83       23.80      5.45 o
   2   8  10      254.70      245.90     14.78 o
   3   8  10       10.70       10.57      7.37 o
   4   8  10      701.67      826.67     49.20 o
   5   8  10      220.13      224.89     18.63 o
  -7   9  10      107.15      125.67     11.53 o
  -6   9  10        1.57        4.12      4.62 o
  -5   9  10        1.47        0.00      4.58 o
  -4   9  10       18.15       23.39      6.00 o
  -3   9  10       68.53       91.44      8.60 o
  -2   9  10        0.28       -4.12      4.07 o
  -1   9  10       14.58       12.77      4.58 o
   0   9  10        0.29        1.37      6.00 o
   1   9  10       54.15       51.35      7.64 o
 -17   0  11        3.27       17.76     11.90 o
 -15   0  11       99.59      139.45     21.74 o
 -13   0  11      756.35      960.90     43.75 o
 -11   0  11      254.78      187.46     16.98 o
  -9   0  11       80.92       50.75     12.49 o
  -7   0  11     4220.65     4352.84    143.98 o
  -5   0  11     2719.47     2985.27    105.22 o
  -3   0  11     3147.25     3177.62     79.59 o
  -1   0  11      749.00      840.26     26.04 o
   1   0  11        6.41        1.83      5.49 o
   3   0  11      243.81      217.25     18.90 o
   5   0  11      858.38      807.13     35.24 o
   7   0  11        1.07       -5.95     11.90 o
   9   0  11       53.62       54.14     13.23 o
  11   0  11        1.99      -18.67     16.84 o
 -17   1  11      136.08      183.72     17.23 o
 -16   1  11       90.02      160.35     15.86 o
 -15   1  11      100.82       94.58      9.75 o
 -14   1  11       65.05       66.46     29.89 o
 -13   1  11      248.75      199.91     33.43 o
 -11   1  11      292.98      210.64     13.36 o
 -10   1  11      295.21      253.69     35.49 o
  -9   1  11      895.53      943.13     39.13 o
  -8   1  11       86.50       67.24     13.25 o
  -7   1  11      411.85      382.77     15.39 o
  -6   1  11      163.84      160.67     13.52 o
  -5   1  11       38.45       40.21      6.91 o
  -4   1  11       49.60       48.05      7.41 o
  -3   1  11       12.88      -13.73      9.15 o
  -2   1  11      212.06      179.18     13.39 o
  -1   1  11     2181.00     2147.90     62.70 o
   0   1  11      328.78      343.82     12.01 o
   1   1  11      571.12      492.97     37.64 o
   2   1  11      280.04      273.35     26.04 o
   3   1  11     1010.27      963.98     30.73 o
   4   1  11        1.03       -6.72      7.92 o
   5   1  11     5111.60     5387.01    155.42 o
   6   1  11        0.07       12.22     36.25 o
   7   1  11        2.45      -10.59     14.46 o
   8   1  11       75.64       27.33     22.70 o
   9   1  11        6.23       -5.26      7.55 o
  10   1  11        0.67       10.63     22.65 o
  11   1  11      179.44      201.14     25.93 o
  12   1  11        3.49       -9.63     18.51 o
 -17   2  11       24.31       36.15      9.67 o
 -16   2  11      145.74      177.95     40.66 o
 -15   2  11        3.64        8.75      7.74 o
 -14   2  11        4.38       -9.69     12.59 o
 -13   2  11       39.23       33.56     26.98 o
 -12   2  11        0.15        4.37     15.81 o
 -11   2  11        1.09       12.13      7.35 o
 -10   2  11      443.17      406.49     33.89 o
  -9   2  11      210.76      219.71      9.13 o
  -8   2  11     1516.38     1529.65     47.46 o
  -7   2  11       14.65       -0.48      8.36 o
  -6   2  11       56.04       40.38     15.17 o
  -5   2  11      163.16      163.19     17.87 o
  -4   2  11      663.03      672.09     30.30 o
  -3   2  11       62.21       76.96     25.90 o
  -2   2  11       36.76       28.69      5.95 o
  -1   2  11      177.81      209.83     25.42 o
   0   2  11      707.64      686.98     53.29 o
   1   2  11        0.54        9.91      3.76 o
   2   2  11      105.80       99.82      6.82 o
   3   2  11      322.33      309.81     24.90 o
   4   2  11      870.17      892.37     43.45 o
   6   2  11        5.41        0.68      7.74 o
   7   2  11       19.72       21.40      7.89 o
   8   2  11        6.32        3.50      9.86 o
   9   2  11        1.53      -15.03     10.02 o
  10   2  11       13.61       65.78     11.96 o
  11   2  11       11.53       25.96     30.57 o
 -16   3  11       72.29       46.32     11.59 o
 -15   3  11        1.78       28.65      9.91 o
 -14   3  11      138.32      157.15     33.27 o
 -13   3  11      114.01      158.39     11.57 o
 -12   3  11      218.89      222.49     19.50 o
 -11   3  11      326.55      279.80     13.33 o
 -10   3  11      694.57      682.37     36.27 o
  -9   3  11      156.48      158.26     36.34 o
  -8   3  11     2430.43     2315.09     49.40 o
  -7   3  11     1539.66     1578.24     35.58 o
  -6   3  11     2330.22     2328.95     49.11 o
  -5   3  11     1444.47     1447.52     33.10 o
  -4   3  11        6.04        5.67      7.96 o
  -3   3  11       19.09       17.26     11.01 o
  -2   3  11        6.13        8.55      5.51 o
  -1   3  11        1.15        6.82      5.90 o
   0   3  11      241.87      206.68      9.84 o
   1   3  11        2.72        9.16      4.58 o
   2   3  11      100.28       83.71      8.83 o
   3   3  11       44.52       52.54     15.51 o
   4   3  11       91.17       81.54     23.39 o
   5   3  11      379.36      429.69     25.26 o
   6   3  11      297.03      315.23     15.02 o
   7   3  11       75.99      137.81     26.82 o
   8   3  11       95.00       77.75     18.03 o
   9   3  11        1.50       27.16     25.45 o
  10   3  11        0.07       -5.87     11.40 o
  11   3  11        8.35       12.34     19.45 o
 -15   4  11      144.27      145.33     54.07 o
 -14   4  11        1.81       23.73     20.80 o
 -12   4  11       28.44       33.08      8.92 o
 -11   4  11      359.51      303.99     11.98 o
 -10   4  11      398.92      371.41     38.76 o
  -9   4  11      757.75      681.94     22.91 o
  -8   4  11      201.95      154.77     10.66 o
  -7   4  11     1550.47     1549.16     97.09 o
  -6   4  11      302.47      263.81      9.48 o
  -5   4  11      122.16      104.58      6.82 o
  -4   4  11        1.10        7.60      4.35 o
  -3   4  11      615.53      639.36     18.47 o
  -2   4  11      464.74      429.60     12.75 o
  -1   4  11       19.88       38.54     33.45 o
   0   4  11      188.04      227.84      6.61 o
   1   4  11      322.12      260.87      9.71 o
   2   4  11       89.96       93.24     14.42 o
   3   4  11       15.25        8.96     19.24 o
   4   4  11      113.28      114.59      9.89 o
   5   4  11       92.18      101.53     32.88 o
   6   4  11       68.89       55.96      9.70 o
   7   4  11        1.21       -0.40      6.92 o
   8   4  11        0.04       -5.49      6.58 o
   9   4  11       19.84       14.39      7.14 o
  10   4  11        0.22       -3.62     14.10 o
 -15   5  11        0.78        5.78     22.47 o
 -14   5  11      333.00      309.59     27.18 o
 -13   5  11      103.55       72.58      9.49 o
 -12   5  11      276.53      276.91     24.64 o
 -11   5  11      111.21       68.19     10.62 o
 -10   5  11      162.27      168.17      7.63 o
  -9   5  11        8.33        5.75      8.21 o
  -8   5  11      413.53      428.83     47.94 o
  -7   5  11        3.54       -5.95      3.96 o
  -6   5  11      667.72      629.69     32.22 o
  -5   5  11       86.01       89.59     10.30 o
  -4   5  11      427.02      386.41     11.49 o
  -3   5  11      118.76      144.08      7.87 o
  -2   5  11      618.50      641.30     26.54 o
  -1   5  11      169.68      142.33      5.59 o
   0   5  11      421.13      386.10      9.50 o
   1   5  11       24.56       32.91     24.05 o
   2   5  11     1558.63     1543.31     89.31 o
   3   5  11       30.49       21.11     17.62 o
   4   5  11     1000.57     1010.16     32.19 o
   5   5  11      178.20      173.54     21.28 o
   6   5  11       12.86       49.47      7.61 o
   7   5  11      135.01       77.30     12.04 o
   8   5  11        9.66       -8.24      9.57 o
   9   5  11        3.95        5.54      9.66 o
 -14   6  11       54.04       57.99     10.11 o
 -12   6  11       11.94       -7.28      7.28 o
 -11   6  11       61.06       61.36     18.63 o
 -10   6  11        5.31        1.89     14.37 o
  -9   6  11       32.04       19.78      4.60 o
  -7   6  11      342.45      352.35     14.27 o
  -6   6  11        9.97       -1.37      7.83 o
  -5   6  11       67.78       43.98      8.79 o
  -4   6  11       79.54       67.51      5.64 o
  -3   6  11       73.22       74.74      6.93 o
  -2   6  11       38.05       20.35     16.00 o
  -1   6  11        0.51        3.33     12.61 o
   0   6  11        0.93       -4.99      4.75 o
   1   6  11        9.30        6.82      6.36 o
   2   6  11        5.61       11.44      6.82 o
   3   6  11      163.43      182.24     10.98 o
   4   6  11       73.35       96.02     15.10 o
   5   6  11       71.30       60.96     10.02 o
   7   6  11        7.09        9.61     12.86 o
   8   6  11       88.00       79.22     14.10 o
 -12   7  11       90.59      110.34     14.37 o
 -11   7  11      169.92      137.44     13.04 o
 -10   7  11       99.40      106.31     10.57 o
  -9   7  11      128.82      139.45      9.61 o
  -8   7  11      442.43      452.17     24.58 o
  -7   7  11       78.38       81.51     12.77 o
  -5   7  11       91.31      104.12     11.35 o
  -4   7  11      405.20      393.27     17.80 o
  -3   7  11      114.63       84.62      9.43 o
  -1   7  11      554.57      580.27     20.59 o
   0   7  11       16.40       37.44      7.32 o
   1   7  11      180.23      212.26     13.09 o
   2   7  11      601.63      646.99     23.94 o
   3   7  11        0.01       -9.11     10.43 o
   6   7  11       64.92       75.79     14.92 o
   7   7  11       86.72       95.56     13.36 o
  -9   8  11      116.73      167.50     16.61 o
  -8   8  11       50.17       14.65      5.90 o
  -7   8  11        2.89       -0.92     10.57 o
  -6   8  11        6.71       34.37      6.77 o
  -5   8  11        9.09       16.02      7.37 o
  -4   8  11        0.49      -11.05      7.37 o
  -3   8  11        2.04        3.25      7.37 o
  -2   8  11       20.08       28.83      6.00 o
  -1   8  11       12.05       15.15      6.50 o
   0   8  11        1.41       16.89     16.89 o
   1   8  11       36.38       30.71      6.86 o
   2   8  11      154.60      117.16     10.66 o
   3   8  11       83.54       76.57     10.85 o
   4   8  11        0.48       12.31      8.70 o
  -6   9  11       87.33       91.44     11.44 o
  -5   9  11      173.91      212.26     27.41 o
  -4   9  11        3.15       -2.29      4.62 o
  -3   9  11      250.49      264.34     14.60 o
  -2   9  11      142.90      128.05     10.16 o
  -1   9  11       10.67       -1.37      5.03 o
   0   9  11       55.33       62.33      8.79 o
 -16   0  12      361.92      333.77     28.15 o
 -14   0  12      126.30      129.52     20.46 o
 -12   0  12      886.42      842.73     41.01 o
 -10   0  12       82.78       62.65      5.40 o
  -8   0  12       17.90       38.49     13.82 o
  -6   0  12      231.14      215.37     17.57 o
  -2   0  12     3434.22     3516.65    131.94 o
   0   0  12     3889.75     3920.91    133.96 o
   2   0  12     1992.13     2014.43     49.93 o
   4   0  12      641.28      599.99     30.39 o
   6   0  12       54.67       49.52     12.04 o
   8   0  12      667.95      676.74     35.61 o
 -17   1  12       18.23       22.28      8.71 o
 -16   1  12      103.90       71.75     35.17 o
 -15   1  12      156.89      135.28     43.23 o
 -14   1  12      256.82      231.91     56.91 o
 -13   1  12       53.24       47.61     33.41 o
 -12   1  12     1086.62     1043.01    109.17 o
 -11   1  12      211.85      172.72     20.92 o
 -10   1  12      651.04      586.02     34.10 o
  -9   1  12       12.46       -6.83     12.63 o
  -8   1  12     1189.26     1154.94     32.85 o
  -7   1  12       56.66       31.08     15.38 o
  -6   1  12      506.92      487.20     17.99 o
  -5   1  12      244.93      228.12     21.28 o
  -4   1  12      389.26      436.01     12.87 o
  -3   1  12      374.33      405.96     22.84 o
  -2   1  12        3.53      -12.67      8.44 o
  -1   1  12      320.31      347.29     20.21 o
   0   1  12      329.27      328.17     23.13 o
   1   1  12       21.75       53.65     20.66 o
   2   1  12      423.13      394.37     20.00 o
   3   1  12       70.77       68.86      6.01 o
   4   1  12       23.31       38.01     38.67 o
   5   1  12       12.57       17.62     11.90 o
   6   1  12        5.36       -0.69     10.96 o
   7   1  12       13.17      -21.56     14.69 o
   8   1  12       38.93       40.35     20.37 o
   9   1  12       12.73       10.01      9.61 o
  10   1  12       58.20       93.57     35.56 o
  11   1  12       61.49       26.83     17.16 o
 -17   2  12       36.99       59.32     47.64 o
 -16   2  12        0.47       -5.14     13.04 o
 -15   2  12       10.75        5.71     15.29 o
 -14   2  12      207.97      205.31     13.59 o
 -13   2  12        9.84        9.98      9.81 o
 -12   2  12        0.90        8.79     28.17 o
 -11   2  12      137.44      113.70     18.51 o
 -10   2  12        4.50       -0.83     18.67 o
  -9   2  12      478.34      453.46     35.13 o
  -8   2  12     1210.04     1268.27     29.01 o
  -7   2  12       57.60       62.37     20.41 o
  -6   2  12      253.36      250.22     11.71 o
  -5   2  12        3.93       14.77      8.25 o
  -4   2  12     1155.76     1155.22     42.88 o
  -3   2  12      816.89      796.80     39.82 o
  -2   2  12      260.71      219.44     20.48 o
  -1   2  12      146.57      123.52     16.25 o
   0   2  12      561.77      574.42     19.54 o
   1   2  12      568.60      544.31     14.96 o
   2   2  12     1402.05     1441.90     32.49 o
   3   2  12      857.06      954.79     22.98 o
   4   2  12      342.40      343.71     57.34 o
   5   2  12        2.60        4.12      9.66 o
   6   2  12       58.67       52.59     11.50 o
   7   2  12      133.69      138.71     11.81 o
   8   2  12      623.52      698.97     25.18 o
   9   2  12       13.93        8.70     10.11 o
  10   2  12       66.88       71.45     12.84 o
  11   2  12        5.23        0.22     12.31 o
 -16   3  12        0.17       -9.91      7.55 o
 -15   3  12        9.01       -4.92     21.74 o
 -14   3  12       82.76      102.49     42.70 o
 -13   3  12        9.16      -11.22      7.48 o
 -12   3  12       48.23       45.04     19.06 o
 -11   3  12        8.62       -1.13      8.11 o
 -10   3  12        1.93       18.61     30.23 o
  -9   3  12       40.21       45.10      7.26 o
  -8   3  12     1422.41     1439.80     40.63 o
  -7   3  12      352.66      339.41     16.43 o
  -6   3  12      727.85      713.95     35.42 o
  -5   3  12      340.41      379.27     16.47 o
  -4   3  12       46.49       22.35      5.27 o
  -3   3  12      152.37      170.84     20.30 o
  -2   3  12      186.20      158.82      8.07 o
  -1   3  12       15.54       27.78     11.76 o
   0   3  12        9.21       33.75      7.11 o
   1   3  12       18.16       13.07      6.16 o
   2   3  12       68.56       71.05      8.03 o
   3   3  12       98.80       75.43     15.90 o
   4   3  12      339.10      284.85     37.76 o
   5   3  12       62.59       60.75      9.06 o
   6   3  12      188.95      197.77     12.12 o
   7   3  12       43.05       62.93      8.59 o
   9   3  12       26.45       13.35      8.83 o
  10   3  12        5.94       -3.36      8.34 o
 -16   4  12        9.59        2.74      7.44 o
 -15   4  12        1.47        6.50      7.80 o
 -13   4  12       83.99       97.65     17.00 o
 -12   4  12       19.66       41.29     22.17 o
 -11   4  12      641.06      624.85     82.17 o
 -10   4  12      209.65      249.94     26.91 o
  -9   4  12      111.70      124.55      9.40 o
  -8   4  12        4.04        7.28     11.40 o
  -7   4  12     1337.76     1364.97     53.73 o
  -6   4  12        1.05       14.63      6.82 o
  -5   4  12      960.00      946.94     20.15 o
  -4   4  12      284.44      226.82     16.75 o
  -3   4  12       17.10       24.54      5.80 o
  -2   4  12      476.29      474.65     50.66 o
  -1   4  12     1502.80     1439.31     29.77 o
   0   4  12      218.94      201.19      7.15 o
   1   4  12      314.65      332.94     20.85 o
   2   4  12      838.44      810.54     46.50 o
   3   4  12      135.06      116.46      6.32 o
   4   4  12        4.21      -13.38      8.92 o
   5   4  12      119.49       99.40     17.48 o
   6   4  12       79.82       70.03     11.44 o
   8   4  12       69.94       33.36     13.82 o
   9   4  12       74.46       92.50     29.61 o
  10   4  12      204.32      131.99     22.10 o
 -15   5  12      137.53      154.88     13.70 o
 -14   5  12      234.98      230.66     37.46 o
 -13   5  12        0.02        1.62      6.75 o
 -12   5  12        4.67       14.15      6.59 o
 -11   5  12       45.29       74.38     20.57 o
 -10   5  12      110.28      102.21      8.90 o
  -9   5  12       11.90       20.61     24.07 o
  -8   5  12        8.44        3.62      7.90 o
  -7   5  12       41.83       21.55     22.59 o
  -6   5  12        2.19       -5.22      3.48 o
  -5   5  12      246.28      265.03     13.91 o
  -4   5  12      213.80      221.36     29.13 o
  -3   5  12        1.26       11.57      4.32 o
  -2   5  12      274.38      262.42      9.34 o
  -1   5  12      185.04      169.70      7.23 o
   0   5  12       68.54       55.61      5.35 o
   1   5  12        7.01       14.11      6.44 o
   2   5  12      226.96      172.11      9.02 o
   3   5  12      242.53      237.76     10.60 o
   4   5  12        9.69       15.62     11.46 o
   5   5  12      352.31      286.97     15.34 o
   6   5  12       13.29       49.84     12.68 o
   7   5  12       76.68       51.35     12.27 o
   8   5  12        2.08       -3.25     14.69 o
   9   5  12        2.55       34.37     13.27 o
 -13   6  12       20.88        7.28     12.36 o
 -12   6  12        0.79       -4.12      7.83 o
 -11   6  12      249.82      251.59     14.18 o
 -10   6  12       29.17       49.24     14.23 o
  -9   6  12      487.58      563.51     71.17 o
  -8   6  12        0.36       -4.06      4.97 o
  -7   6  12      495.85      444.63     14.01 o
  -6   6  12       58.26       73.23     14.28 o
  -5   6  12       57.77       77.66     11.30 o
  -4   6  12        0.44       -6.82      8.70 o
  -3   6  12      293.25      331.44     21.83 o
  -2   6  12        5.17       11.85      6.32 o
  -1   6  12     1869.30     1826.98     51.21 o
   0   6  12      226.15      228.10     11.62 o
   1   6  12      177.55      196.34     11.40 o
   2   6  12       51.15       48.05      8.28 o
   3   6  12        0.51       -6.36      7.78 o
   4   6  12        1.51       -1.37      8.70 o
   5   6  12        2.26       29.75      9.57 o
   6   6  12       26.27       26.59     12.81 o
   7   6  12        0.91        6.36     10.02 o
 -11   7  12        3.95       -3.25      6.45 o
  -9   7  12        1.36        5.03      4.12 o
  -8   7  12       85.58       91.85      9.02 o
  -7   7  12       57.86       66.77     10.48 o
  -5   7  12      117.84       77.66      9.43 o
  -4   7  12       74.49       93.91     10.39 o
  -3   7  12       78.96      108.97     10.71 o
  -2   7  12        8.64       12.77      6.86 o
  -1   7  12       75.79       88.19     10.02 o
   0   7  12      131.35      138.44     10.07 o
   1   7  12        5.98      -12.77      8.70 o
   2   7  12       91.20      100.23     10.71 o
   3   7  12        0.03        3.62      9.11 o
   4   7  12       17.19       22.97     10.07 o
   5   7  12        5.04      -13.66      9.11 o
   6   7  12      117.12      115.79     16.11 o
  -9   8  12      147.09      104.99     12.27 o
  -8   8  12       93.24       86.59      9.15 o
  -6   8  12      311.37      386.54     20.18 o
  -5   8  12      412.95      393.27     32.26 o
  -4   8  12        0.39       23.39      7.87 o
  -3   8  12      210.43      224.89     13.46 o
  -2   8  12       11.05        7.73      5.95 o
  -1   8  12       62.70       39.04     11.49 o
   0   8  12       16.75       16.02      6.86 o
   1   8  12        3.28       -0.46      7.41 o
   2   8  12      137.07      125.17     11.99 o
 -17   0  13       56.13       29.75     13.32 o
 -15   0  13      181.00      195.74     18.54 o
 -13   0  13      401.73      431.48     26.68 o
 -11   0  13      873.96      702.55     35.15 o
  -9   0  13      312.42      368.23     22.97 o
  -7   0  13      697.40      746.31     35.06 o
  -5   0  13        0.86      -14.65     10.98 o
  -3   0  13     1082.85     1046.26     44.30 o
  -1   0  13      102.21      110.34     13.91 o
   1   0  13      317.31      319.08     19.13 o
   3   0  13      791.90      807.13     36.48 o
   5   0  13       71.81       73.59     17.99 o
   7   0  13      247.10      222.97     17.89 o
   9   0  13        8.54      -14.19     15.15 o
 -17   1  13        1.88       13.51     29.27 o
 -16   1  13        3.41      -11.00      9.36 o
 -15   1  13       78.50      123.11     13.82 o
 -14   1  13        4.89       -5.27      7.26 o
 -13   1  13        7.52        0.46     11.58 o
 -12   1  13      120.75      154.34     16.41 o
 -11   1  13      293.40      261.38     22.79 o
 -10   1  13      477.56      483.08     31.05 o
  -9   1  13      527.48      511.81     18.80 o
  -8   1  13       28.83       42.90     50.94 o
  -7   1  13      223.63      167.70     40.62 o
  -6   1  13       20.98       20.55     12.40 o
  -5   1  13      234.26      207.34     31.17 o
  -4   1  13      170.04      178.37     13.73 o
  -3   1  13      234.62      253.98     45.56 o
  -2   1  13      369.33      375.61     37.51 o
  -1   1  13      353.27      309.74     37.76 o
   0   1  13       21.01       27.22     13.07 o
   1   1  13     1576.83     1531.50    100.02 o
   2   1  13       17.29       14.12     13.75 o
   3   1  13      276.55      271.03     21.94 o
   4   1  13      414.52      390.67     29.20 o
   5   1  13       94.46       77.10     19.02 o
   6   1  13      595.84      606.38     23.06 o
   7   1  13      666.33      713.49     26.66 o
   8   1  13      272.11      234.85     14.74 o
   9   1  13       10.05        9.41      8.19 o
  10   1  13        0.25      -12.97      8.65 o
 -16   2  13      361.38      311.78     36.27 o
 -15   2  13        7.23       44.68     13.46 o
 -14   2  13       75.50       90.66     12.30 o
 -13   2  13        0.35       30.69     19.89 o
 -12   2  13        4.67       33.29     24.51 o
 -11   2  13      155.88      173.72     23.09 o
 -10   2  13       75.97       96.46      6.09 o
  -9   2  13       27.83       23.36     28.76 o
  -8   2  13      137.48      134.47     15.90 o
  -7   2  13       29.77       43.85     14.69 o
  -6   2  13       27.79       17.53     14.81 o
  -5   2  13      966.13      954.17     28.92 o
  -4   2  13      192.28      166.28     21.05 o
  -3   2  13      202.95      210.29     20.46 o
  -2   2  13      594.10      629.63     24.16 o
  -1   2  13      218.65      245.87     29.27 o
   1   2  13      297.47      260.36     32.56 o
   2   2  13      299.14      312.09     11.56 o
   3   2  13        7.82       23.72      5.66 o
   4   2  13        1.06       -6.09      6.55 o
   5   2  13      389.67      435.60     35.95 o
   6   2  13      110.70      100.64     13.73 o
   7   2  13        0.07       -6.36      8.19 o
   8   2  13      120.37      113.50     16.43 o
   9   2  13        7.07       15.70     15.74 o
  10   2  13        3.64       12.77     10.98 o
 -16   3  13       22.36       47.07     25.19 o
 -15   3  13        0.20       14.83     14.42 o
 -14   3  13       12.24       38.13     10.88 o
 -13   3  13       62.32      130.37     18.92 o
 -12   3  13        3.00       21.00     10.70 o
 -11   3  13      168.72      209.81     18.42 o
 -10   3  13      685.56      609.10     21.94 o
  -9   3  13      100.35       93.70     13.30 o
  -8   3  13      786.83      770.29     25.14 o
  -7   3  13      170.72      165.23     32.65 o
  -6   3  13      606.91      573.21     77.09 o
  -5   3  13       12.62       -1.67     19.86 o
  -4   3  13     1879.28     1837.87     70.71 o
  -2   3  13       32.07       67.25      8.09 o
  -1   3  13      108.09      138.10     10.69 o
   0   3  13       13.23        7.47      6.68 o
   1   3  13        4.61        6.12      3.87 o
   2   3  13       50.93       15.20      4.98 o
   3   3  13      401.52      403.24     20.82 o
   5   3  13       28.04       24.11      9.18 o
   6   3  13       21.55       29.30     19.73 o
   7   3  13       33.71       86.84     11.35 o
   8   3  13       17.97        5.74     28.15 o
   9   3  13        1.77       27.23      8.56 o
  10   3  13       75.50      107.54     24.90 o
 -15   4  13       52.17       46.57      9.48 o
 -14   4  13        3.29       21.62     33.16 o
 -13   4  13      146.24      195.14     37.94 o
 -12   4  13       75.37      115.35     52.47 o
 -11   4  13       85.54       75.54     10.50 o
 -10   4  13       75.04       60.26     15.56 o
  -9   4  13      237.26      154.22     26.54 o
  -8   4  13       63.66       68.76     22.15 o
  -7   4  13      969.01      891.90     28.01 o
  -6   4  13      449.75      507.66     18.68 o
  -5   4  13      453.80      453.44     16.06 o
  -4   4  13      188.18      209.69     18.19 o
  -3   4  13      573.52      528.65     19.82 o
  -2   4  13       19.57       20.24      5.81 o
  -1   4  13        0.01       12.31     12.33 o
   0   4  13      325.70      317.00      9.15 o
   1   4  13      240.34      256.68     31.05 o
   2   4  13       25.38        9.61      5.42 o
   3   4  13      141.69      118.59      7.96 o
   4   4  13      463.65      521.26     73.59 o
   5   4  13       43.87       34.21      8.35 o
   6   4  13      201.28      181.13     15.67 o
   7   4  13       36.81       43.05     16.68 o
   8   4  13       45.31        9.76     31.88 o
   9   4  13      110.51       96.02     15.10 o
 -14   5  13      129.84      133.64     20.73 o
 -13   5  13        3.25        2.47     15.58 o
 -12   5  13      228.47      268.98     16.30 o
 -11   5  13      111.34       88.59     10.95 o
 -10   5  13      319.99      300.23     15.29 o
  -9   5  13      193.42      148.46     24.85 o
  -8   5  13      165.13      144.02     43.48 o
  -7   5  13       31.34       29.42     16.32 o
  -6   5  13        0.48       -7.73      6.41 o
  -5   5  13        6.57       -1.36      8.88 o
  -3   5  13       41.29       44.49     16.68 o
  -2   5  13        3.24        8.96      7.53 o
  -1   5  13       45.63       62.41      6.81 o
   0   5  13      471.71      461.72     14.34 o
   1   5  13       25.53       23.31     11.40 o
   2   5  13      669.31      610.54     17.75 o
   3   5  13       44.35       42.73      7.83 o
   4   5  13      125.19      193.77     12.78 o
   5   5  13      115.83       77.66     15.84 o
   6   5  13      156.38      160.41     21.69 o
   7   5  13       36.47       26.13     15.10 o
   8   5  13       15.96       61.65     13.78 o
 -13   6  13      149.36      133.96     16.84 o
 -12   6  13      114.02      123.29     14.74 o
 -11   6  13       37.57       53.67     15.58 o
 -10   6  13        5.36       27.92     12.45 o
  -9   6  13       11.88       -8.31     16.18 o
  -8   6  13        4.79       -1.77     11.88 o
  -6   6  13      812.94      880.45     40.64 o
  -5   6  13      267.38      249.93     18.26 o
  -4   6  13      254.30      284.89     19.50 o
  -3   6  13      104.65      112.58     11.81 o
  -2   6  13       31.96       15.15      6.82 o
  -1   6  13       85.72      103.25      9.98 o
   0   6  13      311.60      310.75     13.59 o
   1   6  13       71.74       83.84      9.79 o
   2   6  13      429.68      417.39     17.48 o
   3   6  13        0.75       28.83      7.83 o
   4   6  13       52.79       42.56     11.44 o
   5   6  13      101.65      108.56     15.61 o
   6   6  13       42.05       28.37     12.31 o
 -11   7  13        2.11        0.46      8.33 o
  -9   7  13      395.97      426.17     20.32 o
  -8   7  13        0.08        2.29      8.70 o
  -7   7  13       58.13       54.78      9.52 o
  -5   7  13        0.13        4.12      7.32 o
  -4   7  13       44.28       37.94      8.19 o
  -3   7  13      103.76       92.26      9.06 o
  -2   7  13       14.66        7.28      5.90 o
  -1   7  13      181.84      204.21     11.62 o
   0   7  13       94.84      101.51      9.47 o
   1   7  13      188.21      156.61     12.31 o
   2   7  13       69.49       81.10      9.66 o
   3   7  13        3.54       30.21     11.08 o
   4   7  13      477.88      373.18     28.92 o
  -8   8  13       76.05       64.03     10.62 o
  -7   8  13       15.76       16.02      7.69 o
  -6   8  13       81.39       94.32      9.98 o
  -4   8  13       13.37       49.52     10.53 o
  -3   8  13        0.03       -8.17      5.45 o
  -2   8  13       42.64       46.59      8.19 o
  -1   8  13        1.49        7.28      8.19 o
   0   8  13       54.93       61.65      8.05 o
   1   8  13       68.44       83.84      8.60 o
   2   8  13       41.03       71.39     14.10 o
 -16   0  14       15.65       22.33     12.72 o
 -14   0  14      368.26      425.30     28.24 o
 -12   0  14        2.13      -15.17     10.11 o
 -10   0  14      342.00      281.32     23.66 o
  -8   0  14        1.05      -14.42      9.61 o
  -6   0  14       17.01       49.84     19.31 o
  -4   0  14      491.24      440.45     22.47 o
  -2   0  14     1341.37     1338.24     50.07 o
   0   0  14     1198.18     1184.83     48.60 o
   2   0  14      123.61      133.96      6.91 o
   4   0  14      205.28      170.84     16.20 o
   6   0  14       91.68       73.23     17.21 o
   8   0  14      123.77      104.12     20.50 o
  10   0  14       31.65       52.26     14.23 o
 -16   1  14      269.90      272.30     55.86 o
 -15   1  14      157.24      141.86     12.59 o
 -14   1  14        7.85       25.49     28.19 o
 -13   1  14        2.82        9.78      7.75 o
 -12   1  14       77.87       87.73      9.46 o
 -11   1  14       94.95       82.57     16.84 o
 -10   1  14       35.25       46.53     36.96 o
  -9   1  14      638.17      687.05     61.60 o
  -8   1  14       92.26      117.62     17.16 o
  -7   1  14      170.27      208.54     34.99 o
  -6   1  14      644.08      741.29     26.82 o
  -5   1  14      426.79      523.83     45.81 o
  -4   1  14       53.66       58.91     26.36 o
  -3   1  14      123.06      135.67     12.28 o
  -2   1  14       47.75       33.81     19.22 o
  -1   1  14      156.17      179.57     13.18 o
   0   1  14       73.35       99.76     19.75 o
   1   1  14       11.46       19.05     13.68 o
   2   1  14      548.29      562.57     14.74 o
   3   1  14      291.93      267.38     10.43 o
   4   1  14      462.35      493.55     28.49 o
   5   1  14       32.82       39.51     13.98 o
   6   1  14       36.69       71.08     30.87 o
   7   1  14        0.29      -12.58      8.38 o
   8   1  14        0.05       26.88     11.24 o
   9   1  14       35.05       50.34      9.62 o
  10   1  14      136.82       64.68     30.73 o
 -16   2  14        4.14       19.33     14.58 o
 -15   2  14       11.89       32.13     22.40 o
 -14   2  14       13.09       50.06     18.03 o
 -13   2  14       82.49      100.20     28.47 o
 -12   2  14      376.07      398.45     22.15 o
 -11   2  14        0.14       -7.79      7.55 o
 -10   2  14       24.95       20.48     21.72 o
  -9   2  14      707.11      729.35     22.65 o
  -8   2  14        9.26       -1.37     10.57 o
  -7   2  14      451.05      455.98     62.29 o
  -6   2  14     1063.52     1117.64     96.84 o
  -5   2  14      723.73      776.53     24.40 o
  -4   2  14       16.77       91.85     15.97 o
  -3   2  14      117.86      154.51     12.96 o
  -2   2  14     1806.29     1858.45    152.19 o
  -1   2  14      478.77      518.18     26.25 o
   0   2  14      244.52      240.54     12.92 o
   1   2  14        2.82        7.34     11.01 o
   2   2  14        4.84       -0.07     15.79 o
   3   2  14       44.80       51.88     20.09 o
   4   2  14      284.87      338.60     35.26 o
   5   2  14      424.74      449.04     18.59 o
   6   2  14      428.51      379.30     18.55 o
   7   2  14      157.28      152.96     11.05 o
   8   2  14       87.11       85.80     14.46 o
   9   2  14       35.50       40.00     37.57 o
 -16   3  14      128.31      101.36     12.04 o
 -15   3  14        0.10       65.03     17.94 o
 -14   3  14        1.27       15.98     21.99 o
 -13   3  14       17.68       -5.71      9.13 o
 -12   3  14       88.79       88.84     11.51 o
 -11   3  14        0.11        4.69      6.94 o
 -10   3  14        5.14        1.59      7.34 o
  -9   3  14      274.87      301.59     15.19 o
  -8   3  14      841.55      797.35     26.05 o
  -7   3  14      228.11      253.73     28.12 o
  -6   3  14     2364.83     2527.93    305.60 o
  -5   3  14       11.47       19.38      7.24 o
  -4   3  14       36.83      -13.23      9.66 o
  -3   3  14      120.27      120.91     11.30 o
  -2   3  14       48.60       46.49      9.39 o
   0   3  14      148.52      162.56      9.29 o
   1   3  14       84.94      124.36     18.31 o
   2   3  14      111.76      102.94     17.07 o
   3   3  14      565.23      614.96     18.16 o
   4   3  14       45.70       64.68     16.11 o
   5   3  14       62.02       68.74     16.82 o
   6   3  14        5.13        1.68     14.37 o
   7   3  14       49.73       72.63     22.45 o
   8   3  14       46.82       80.04     49.72 o
   9   3  14      171.10      210.13     29.61 o
 -15   4  14        0.23        9.61     12.36 o
 -14   4  14       30.50       23.80     13.78 o
 -13   4  14        0.17      -10.69      7.13 o
 -12   4  14       17.92       23.25     10.78 o
 -11   4  14      131.68      133.15     11.58 o
 -10   4  14        0.09        8.38     15.10 o
  -9   4  14       22.98      -12.31      9.61 o
  -8   4  14       85.11      120.17     14.28 o
  -7   4  14       62.82       54.02      7.77 o
  -6   4  14       32.85       19.59     10.02 o
  -5   4  14      253.78      239.18     13.27 o
  -4   4  14       32.34       34.34      8.23 o
  -3   4  14      701.17      762.72     24.38 o
  -2   4  14      491.14      525.48     36.84 o
  -1   4  14      295.63      285.16     21.03 o
   0   4  14       34.20       50.56     15.61 o
   1   4  14        0.97        5.03      7.55 o
   2   4  14      132.08      114.05     12.20 o
   3   4  14        0.02        4.74     14.39 o
   4   4  14      347.98      327.56     29.06 o
   5   4  14       20.55        5.78      7.65 o
   6   4  14        6.86        2.60     23.52 o
   7   4  14        2.47       29.16     31.03 o
   8   4  14        0.04       16.02     11.49 o
 -14   5  14        7.35       24.21     13.68 o
 -13   5  14       52.35       67.58     18.97 o
 -12   5  14       95.02       75.52      8.20 o
 -11   5  14       92.20      133.45     18.76 o
 -10   5  14       51.72       60.19     37.21 o
  -9   5  14      395.49      350.90     75.77 o
  -8   5  14      121.62      157.71     17.21 o
  -7   5  14        1.76       15.15      9.66 o
  -6   5  14      836.20      889.38     31.10 o
  -5   5  14       16.38       -0.92      8.74 o
  -4   5  14       97.94       71.39      9.06 o
  -3   5  14       38.40       31.23     12.79 o
  -2   5  14        9.43       -0.53      5.87 o
  -1   5  14        0.13       -3.84      4.27 o
   0   5  14       13.78      -12.01     11.72 o
   1   5  14      234.05      209.15     11.12 o
   2   5  14        2.29       21.12      8.26 o
   3   5  14      194.65      175.92     12.49 o
   4   5  14        3.80       10.02     14.65 o
   5   5  14      209.06      237.25     22.43 o
   6   5  14       21.10        5.95     15.15 o
   7   5  14       78.69       38.49     13.27 o
 -12   6  14      223.66      190.39     18.90 o
 -11   6  14       14.32       20.55     11.44 o
 -10   6  14        0.85        8.82      5.98 o
  -9   6  14      183.41      208.40     28.03 o
  -8   6  14       21.78       15.15      6.50 o
  -6   6  14       19.69        5.95      7.83 o
  -5   6  14       42.55       43.98     11.35 o
  -4   6  14       30.26       38.49     12.49 o
  -3   6  14       45.27       52.26     11.12 o
  -2   6  14        2.05       -3.62     10.53 o
  -1   6  14      257.91      245.21     13.41 o
   0   6  14       19.22       10.98      7.37 o
   1   6  14      716.19      734.68     24.35 o
   2   6  14       47.02       28.37      8.19 o
   3   6  14        1.08       -1.83      9.11 o
   4   6  14       38.11       55.74     11.81 o
   5   6  14        5.42       15.51     10.43 o
  -9   7  14      176.41      181.65     19.04 o
  -8   7  14      137.63       81.88     11.62 o
  -7   7  14       16.41       -2.70      8.65 o
  -6   7  14      101.19       98.12     12.31 o
  -5   7  14      140.73      193.96     18.49 o
  -4   7  14        0.42       -9.54      6.36 o
  -3   7  14      395.93      443.15     18.90 o
  -2   7  14      133.31      133.45     11.85 o
  -1   7  14      234.40      245.90     15.42 o
   0   7  14       24.58       35.61      8.19 o
   1   7  14        5.49       -7.73      8.70 o
   2   7  14      474.77      517.16     24.35 o
   3   7  14       50.45       14.19     10.48 o
  -7   8  14        8.17       32.13      8.74 o
  -6   8  14        0.62       -4.58      5.95 o
  -5   8  14       21.41       81.88      9.70 o
  -4   8  14       79.56       37.44      8.10 o
  -3   8  14      221.91      178.76     13.73 o
  -2   8  14       15.86       10.02      8.65 o
  -1   8  14       19.41       63.66     15.01 o
   0   8  14        2.11        3.25      6.91 o
 -15   0  15      256.14      293.63     24.21 o
 -13   0  15       16.32       10.02     16.38 o
 -11   0  15      633.76      547.73     31.03 o
  -9   0  15     1783.39     1904.60     70.94 o
  -7   0  15       41.44       47.46     11.49 o
  -3   0  15     1026.40     1126.67     45.95 o
  -1   0  15     1968.56     2014.43     82.56 o
   1   0  15      483.11      476.15     26.13 o
   3   0  15       40.34       52.59     12.72 o
   5   0  15       45.60       10.57     16.02 o
   7   0  15       42.89       49.84     18.44 o
   9   0  15        3.05       27.00     11.99 o
 -16   1  15       10.43       24.94      8.49 o
 -15   1  15        8.69       14.33      8.72 o
 -14   1  15        0.31        0.62     10.50 o
 -13   1  15       60.75       69.94     31.53 o
 -12   1  15        7.56       -1.92     12.31 o
 -11   1  15        5.63        4.28     14.90 o
 -10   1  15      130.72      121.37     10.94 o
  -9   1  15       66.44       34.29     15.88 o
  -8   1  15       11.06       12.69      8.09 o
  -7   1  15       87.67       61.28      9.11 o
  -6   1  15       19.39       16.99      7.39 o
  -5   1  15        8.53       28.37     12.77 o
  -4   1  15        1.49       -0.98     18.79 o
  -3   1  15      143.56      107.62     11.14 o
  -2   1  15        4.92       62.17     12.84 o
  -1   1  15       99.70      129.87     47.32 o
   0   1  15       46.09       80.97     19.18 o
   1   1  15      312.78      253.17     14.85 o
   2   1  15        2.46       -6.15      8.21 o
   3   1  15       19.67       11.86     18.76 o
   4   1  15        3.09       -3.33      8.20 o
   5   1  15      185.97      186.72     12.79 o
   6   1  15      312.95      304.33     36.93 o
   7   1  15      349.62      320.35     59.56 o
   8   1  15      129.36       81.65     39.61 o
   9   1  15        5.96       43.01     13.27 o
 -16   2  15       59.81       55.77     14.90 o
 -15   2  15      324.67      325.08     18.27 o
 -14   2  15      440.43      426.44     21.50 o
 -13   2  15       59.24       63.52     33.73 o
 -12   2  15      295.02      305.37     29.31 o
 -11   2  15      182.00      189.31     12.67 o
 -10   2  15        4.23       12.79      8.89 o
  -9   2  15      751.90      705.63     71.28 o
  -8   2  15        3.52      -10.36      6.90 o
  -7   2  15        3.21      -11.63      7.75 o
  -6   2  15      465.81      439.83     13.00 o
  -5   2  15        6.75      -10.51      7.01 o
  -4   2  15        3.18       17.41      7.55 o
  -3   2  15      356.81      356.31     67.48 o
  -2   2  15       22.33        3.53     11.67 o
  -1   2  15      368.01      395.59     50.02 o
   0   2  15        7.88       12.84     33.36 o
   1   2  15      350.35      425.61     20.05 o
   2   2  15      719.12      693.89     25.67 o
   3   2  15      149.53      135.75     14.78 o
   4   2  15      202.01      208.24     21.24 o
   5   2  15        2.00        1.77     13.98 o
   6   2  15        1.89       -6.57      7.91 o
   7   2  15      128.27      140.51     12.17 o
   8   2  15       52.52       96.89     10.48 o
 -15   3  15       38.24       30.41      9.94 o
 -14   3  15        3.80        4.12     10.94 o
 -13   3  15       11.65       44.57     18.88 o
 -12   3  15      178.06      132.34     11.30 o
 -11   3  15      201.90      217.65     48.90 o
 -10   3  15      127.71       91.01      9.66 o
  -9   3  15       77.24      101.05     10.74 o
  -8   3  15        5.78       26.59     10.07 o
  -7   3  15       24.75       10.28      8.05 o
  -6   3  15      235.96      222.26     23.46 o
  -5   3  15     1945.67     2086.14     56.65 o
  -4   3  15       91.16       82.84      9.89 o
  -3   3  15      230.70      205.82     23.96 o
  -2   3  15      251.83      270.89     41.58 o
  -1   3  15      102.54       68.14     10.23 o
   0   3  15        2.75       15.32     12.13 o
   1   3  15      141.18      143.99      8.56 o
   2   3  15        0.63       18.67      5.54 o
   3   3  15      767.92      684.95     88.31 o
   4   3  15       59.05       67.83     11.26 o
   5   3  15       78.10       99.54     39.61 o
   6   3  15       24.04       -3.99      6.38 o
   7   3  15        3.28       -1.83      9.11 o
   8   3  15       20.28       19.60     20.41 o
 -14   4  15       14.52       23.85      8.07 o
 -13   4  15      398.97      443.74     35.17 o
 -12   4  15       10.09        5.03     10.57 o
 -11   4  15      429.15      385.76     16.97 o
 -10   4  15      108.96       85.55     10.12 o
  -9   4  15      328.16      302.34     27.37 o
  -8   4  15       30.84        5.56      7.84 o
  -7   4  15        7.19       40.64      8.19 o
  -6   4  15      418.11      373.78     51.14 o
  -5   4  15      785.84      682.28     32.40 o
  -3   4  15       49.35       18.00      7.63 o
  -2   4  15       42.97       29.82     11.94 o
  -1   4  15       17.42       15.05      8.99 o
   0   4  15     1025.57     1185.26     34.07 o
   1   4  15       17.67       19.91      7.55 o
   2   4  15       10.16       -3.44      5.97 o
   3   4  15      213.12      209.87     35.77 o
   4   4  15       22.50       26.13      9.20 o
   5   4  15       33.30       47.55      8.31 o
   6   4  15      147.39      140.82     14.00 o
   7   4  15       35.80       52.26     11.44 o
 -13   5  15       40.13       34.42     11.34 o
 -12   5  15      202.33      191.80     13.33 o
 -11   5  15       10.14       12.78     22.10 o
 -10   5  15        2.60       27.28     34.30 o
  -9   5  15      105.15      167.06     11.60 o
  -8   5  15        0.05       17.44      6.91 o
  -7   5  15      371.49      418.25     24.48 o
  -6   5  15       29.48       38.43      6.25 o
  -5   5  15       54.67       84.60      7.90 o
  -4   5  15        6.17        6.58     18.12 o
  -3   5  15       27.70       22.49     23.78 o
  -2   5  15       34.10       27.55     13.98 o
  -1   5  15        4.58       25.26     10.53 o
   0   5  15       16.26       14.29      6.82 o
   1   5  15        6.11       -8.70      6.45 o
   2   5  15      104.24       88.19      9.24 o
   3   5  15       31.54      -10.02      8.65 o
   4   5  15       43.31       11.44     15.06 o
   5   5  15       19.10       34.87     17.44 o
   6   5  15       37.19       18.31     11.35 o
 -12   6  15      197.57      218.53     20.87 o
 -11   6  15       51.82       43.11      8.15 o
 -10   6  15      160.33      170.84     14.55 o
  -9   6  15       66.11       53.59      6.62 o
  -8   6  15      504.05      499.76     31.58 o
  -7   6  15       49.50        3.62      9.11 o
  -6   6  15        2.33        4.58     10.98 o
  -5   6  15       20.38        4.12      9.11 o
  -4   6  15      182.53      171.39     16.80 o
  -3   6  15       63.12       69.24     10.66 o
  -2   6  15      165.02      158.76     11.30 o
  -1   6  15       83.46       94.32     11.62 o
   0   6  15      265.95      320.64     18.40 o
   1   6  15        2.47      -12.36      8.24 o
   2   6  15      416.62      393.27     19.50 o
   3   6  15        1.46       18.31      7.32 o
   4   6  15      116.81       99.82     17.12 o
  -8   7  15        9.91       18.31     11.90 o
  -7   7  15      156.99      160.91     15.74 o
  -6   7  15        4.03       -1.83      9.57 o
  -4   7  15        2.23       11.85     10.02 o
  -3   7  15       15.74       27.46      7.41 o
  -2   7  15       56.43       18.67      9.61 o
  -1   7  15       74.29       57.34      7.78 o
   0   7  15       94.42       83.84     10.57 o
   1   7  15      141.63      145.58     12.91 o
   2   7  15       23.05        9.11      8.24 o
 -16   0  16        5.27      -15.51     11.44 o
 -14   0  16       54.12        2.70     12.77 o
 -12   0  16       12.35       48.05     12.77 o
 -10   0  16        8.46       -2.29     10.57 o
  -8   0  16       11.75       65.40     17.30 o
  -6   0  16      155.80      188.05     20.55 o
  -4   0  16       30.88       17.39     11.08 o
  -2   0  16      407.30      364.94     24.53 o
   0   0  16      308.53      312.26     21.19 o
   2   0  16       20.10       12.31      3.16 o
   4   0  16       37.44       11.44     15.61 o
   6   0  16       27.86       37.94     17.39 o
   8   0  16      172.11      163.11     21.88 o
 -16   1  16       76.08      100.95     11.59 o
 -15   1  16       35.33       21.70     12.59 o
 -13   1  16       30.55       40.01     10.67 o
 -12   1  16      368.77      445.38     40.00 o
 -11   1  16      197.19      216.88     36.91 o
 -10   1  16       11.19        1.18     29.52 o
  -9   1  16      141.91      138.63     12.24 o
  -8   1  16       44.02       39.04     12.81 o
  -7   1  16     1052.55     1121.92     89.22 o
  -6   1  16      559.07      597.54     63.25 o
  -5   1  16      204.01      203.93     15.95 o
  -4   1  16       98.23      145.78     11.67 o
  -3   1  16       35.76        5.58     13.00 o
  -2   1  16       26.89       23.33     10.48 o
  -1   1  16      293.15      235.54     13.23 o
   0   1  16      114.45       72.11     13.55 o
   1   1  16       79.81       60.21      5.51 o
   2   1  16       68.03       67.30     35.83 o
   3   1  16        4.73       11.71     10.32 o
   4   1  16       27.80       46.18      8.73 o
   5   1  16       24.49       40.15     10.09 o
   6   1  16        2.81       -4.02      8.92 o
   7   1  16       42.20       58.55     11.40 o
   8   1  16      125.81      169.36     14.51 o
 -15   2  16       26.91       13.83     47.69 o
 -14   2  16        0.94      -11.85     10.89 o
 -13   2  16       95.30      110.18     10.78 o
 -12   2  16       12.87       31.76     29.34 o
 -11   2  16        5.61       16.69     10.05 o
 -10   2  16       28.94       -2.10     17.87 o
  -9   2  16      308.39      355.06     47.37 o
  -8   2  16       89.96      112.14     30.50 o
  -7   2  16        2.64       -0.28      7.41 o
  -6   2  16       15.83       10.73      7.73 o
  -5   2  16      707.07      769.87     36.80 o
  -4   2  16     1114.17     1061.65     91.46 o
  -3   2  16       45.37       53.19     18.74 o
  -2   2  16       48.80       25.46      9.03 o
  -1   2  16       36.84       -4.96     11.24 o
   0   2  16       13.13       -1.48      4.34 o
   1   2  16       27.35       23.31     21.10 o
   2   2  16       15.95       10.99      4.80 o
   3   2  16        6.04        8.73     18.67 o
   4   2  16      210.35      162.52     14.76 o
   5   2  16       44.63       50.80     12.88 o
   6   2  16       53.40       59.13     11.51 o
   7   2  16       26.39       -0.18     21.97 o
 -15   3  16        0.09        0.58     14.19 o
 -14   3  16       26.43       18.41      8.00 o
 -13   3  16       21.56       29.25      8.17 o
 -12   3  16       49.57       16.64     13.55 o
 -11   3  16      293.18      261.62     25.31 o
 -10   3  16      116.96      105.47     10.24 o
  -9   3  16       31.57       30.33      9.25 o
  -8   3  16       11.41       48.92     11.40 o
  -7   3  16      157.78      173.67     40.71 o
  -6   3  16     1074.00     1068.08     35.83 o
  -4   3  16      532.47      530.14     19.63 o
  -2   3  16        2.79       -7.28      8.01 o
  -1   3  16      368.42      399.98     15.42 o
   0   3  16      179.86      205.97      9.41 o
   1   3  16       63.58       67.71      9.66 o
   2   3  16       16.14       21.86     13.48 o
   3   3  16        8.58       15.98     13.02 o
   4   3  16      113.55      128.25     12.12 o
   5   3  16       41.86       56.41      9.54 o
   6   3  16       18.72       39.87     28.97 o
   7   3  16       46.72       90.09     10.27 o
 -14   4  16       12.40       34.06      9.40 o
 -13   4  16      104.37      135.19     26.20 o
 -12   4  16       96.07      127.39     25.17 o
 -11   4  16        0.00       33.09     16.98 o
 -10   4  16       21.36       52.95     14.65 o
  -9   4  16       41.62       68.86     11.42 o
  -8   4  16       60.67       49.05      9.11 o
  -7   4  16      183.80      189.79     14.14 o
  -5   4  16        7.44       -1.59      4.41 o
  -4   4  16        5.31       12.45      7.50 o
  -3   4  16       50.25       45.96      8.90 o
  -2   4  16       17.33        4.06     20.80 o
  -1   4  16      145.36      158.94     11.67 o
   0   4  16       62.74       57.10      9.77 o
   1   4  16        4.07        7.31     18.97 o
   2   4  16       52.25       43.36     11.90 o
   3   4  16       33.38       16.02     10.07 o
   4   4  16       20.26       56.41      9.56 o
   5   4  16        0.00       29.29     16.43 o
   6   4  16        9.49       39.27     16.89 o
 -13   5  16      186.71      220.93     14.62 o
 -12   5  16       60.43       60.34     10.04 o
 -11   5  16       88.81       78.66     27.00 o
 -10   5  16       26.50       40.14     23.82 o
  -9   5  16       97.85       94.24     18.95 o
  -8   5  16       28.43       25.26     10.98 o
  -7   5  16       61.70       39.04      9.61 o
  -6   5  16       35.19       19.22      9.57 o
  -5   5  16        5.96       34.07      6.90 o
  -4   5  16       76.87       72.38     30.78 o
  -3   5  16      185.46      247.49     14.18 o
  -2   5  16       40.17       62.33      8.79 o
  -1   5  16       82.57       77.66      9.06 o
   0   5  16       13.19       26.59      6.82 o
   1   5  16      214.10      224.25     13.46 o
   2   5  16        5.63        2.70      7.28 o
   4   5  16      126.16       42.56     17.85 o
   5   5  16       20.24       48.05     15.10 o
 -11   6  16       98.36       84.62     11.03 o
 -10   6  16        3.25       -8.70      7.83 o
  -9   6  16        0.24       18.67      9.98 o
  -8   6  16      208.59      219.77     19.04 o
  -7   6  16        0.58       11.85      9.57 o
  -6   6  16        0.54       32.86     10.53 o
  -5   6  16       28.46       13.68      8.24 o
  -4   6  16        0.03       -2.29      8.70 o
  -3   6  16       10.67        8.24      6.86 o
  -2   6  16        2.76       -3.25      8.28 o
  -1   6  16       12.99        7.73      8.70 o
   0   6  16        0.64        4.58     10.07 o
   1   6  16       27.35       39.82      7.83 o
   2   6  16        2.98       -1.37      6.45 o
   3   6  16        1.39       -4.58      8.70 o
  -8   7  16       45.60        0.92     11.03 o
  -7   7  16      196.89      138.95     16.16 o
  -6   7  16        0.08       -1.83      8.65 o
  -5   7  16        4.61      -13.80      9.20 o
  -4   7  16        0.68       15.15      6.82 o
  -3   7  16       92.28      133.96     17.85 o
  -2   7  16       99.36      107.64     12.45 o
  -1   7  16      314.46      294.37     19.08 o
   0   7  16      126.34      157.71     12.91 o
 -15   0  17      271.19      200.55     23.02 o
 -13   0  17      181.34      209.75     19.82 o
 -11   0  17      354.00      391.57     23.71 o
  -9   0  17     1366.57     1424.10     59.72 o
  -7   0  17        2.91       -3.62     10.53 o
  -5   0  17      106.21      112.58     13.18 o
  -3   0  17       40.40       44.85     12.91 o
  -1   0  17      511.77      553.77     30.21 o
   1   0  17      283.29      277.02     11.40 o
   3   0  17       44.79        0.92     16.57 o
   5   0  17      286.90      252.63     25.17 o
   7   0  17       28.52       62.65     17.94 o
 -15   1  17       15.55       14.33     11.24 o
 -13   1  17       43.66       42.53     29.36 o
 -12   1  17       95.17       62.93     30.55 o
 -11   1  17      149.01      196.02     43.41 o
 -10   1  17        4.84       37.73     19.68 o
  -9   1  17       65.33      120.56     12.14 o
  -8   1  17      339.79      385.09     20.16 o
  -7   1  17      335.90      319.50     13.02 o
  -6   1  17      260.70      219.61     56.59 o
  -5   1  17      131.16      129.18     14.76 o
  -3   1  17       46.02       77.56     10.08 o
  -2   1  17       28.30        3.23     14.60 o
   0   1  17       36.12        9.08     19.22 o
   1   1  17      275.25      288.89     11.05 o
   2   1  17        0.00        8.61      4.50 o
   3   1  17        0.04       -2.60      8.47 o
   4   1  17       15.28       17.35     35.06 o
   5   1  17        1.60       12.79     24.07 o
   6   1  17       32.07       67.32     10.97 o
   7   1  17       71.87       55.57     10.34 o
 -15   2  17        3.14       16.47      7.58 o
 -14   2  17       38.68       61.44     26.68 o
 -13   2  17      295.48      305.72     25.88 o
 -12   2  17      215.88      215.28     27.48 o
 -11   2  17      131.43      141.83     24.81 o
 -10   2  17      381.56      423.41     19.58 o
  -9   2  17       58.70       57.08     21.03 o
  -8   2  17       10.69       19.28     19.18 o
  -7   2  17        0.38        0.33     19.61 o
  -6   2  17       79.91       59.55      9.03 o
  -5   2  17        4.05       25.00      8.64 o
  -4   2  17      112.02      101.72     35.70 o
  -3   2  17      403.67      423.65     18.65 o
  -2   2  17        0.20        3.65     34.12 o
  -1   2  17       92.79       93.50     14.46 o
   0   2  17        3.04       -2.20      5.23 o
   1   2  17      155.74      155.64     40.07 o
   2   2  17        7.93        2.67      6.82 o
   3   2  17       10.03       17.31      8.53 o
   4   2  17       90.59       75.42     12.27 o
   5   2  17        4.23      -13.22      8.81 o
   6   2  17      144.05      158.13     15.37 o
 -14   3  17       95.98      100.66     13.06 o
 -13   3  17       13.62       27.00     10.91 o
 -12   3  17      180.66      181.66     12.23 o
 -11   3  17        8.12       -4.34     23.07 o
 -10   3  17        0.02       68.19     15.19 o
  -9   3  17        3.55        1.54     25.38 o
  -8   3  17       57.65       66.40      8.01 o
  -7   3  17       56.59       80.89     24.74 o
  -6   3  17        3.61      -19.22     15.56 o
  -5   3  17       35.83       32.61     20.62 o
  -4   3  17      252.13      200.64     34.21 o
  -3   3  17      771.79      801.09     28.27 o
  -2   3  17       46.43       25.64      7.55 o
  -1   3  17       25.48       30.23      7.68 o
   0   3  17      111.80      101.49      8.76 o
   1   3  17      120.38      149.31      8.95 o
   2   3  17      183.01      194.96     32.10 o
   3   3  17       16.67       19.47      5.93 o
   4   3  17        0.80       19.49      8.04 o
   5   3  17      147.08      123.68     15.10 o
   6   3  17       29.44       44.21     27.94 o
 -13   4  17      149.42      209.61     19.82 o
 -12   4  17      130.52      166.98     19.86 o
 -11   4  17      180.60      231.45     17.64 o
 -10   4  17      178.25      215.97     23.57 o
  -9   4  17      202.96      142.07     11.39 o
  -8   4  17       12.39       43.11     12.36 o
  -7   4  17       91.04       99.78      9.53 o
  -6   4  17        3.75       24.88     21.26 o
  -5   4  17      179.91      191.37     13.72 o
  -4   4  17      428.40      410.08     46.70 o
  -2   4  17        0.13       31.17     11.94 o
  -1   4  17       21.44       23.93     24.74 o
   0   4  17       21.77       21.27      7.32 o
   1   4  17      106.84       83.99      7.10 o
   2   4  17      605.90      605.07     35.67 o
   3   4  17       22.61       43.53      5.87 o
   4   4  17       11.81        2.29     11.49 o
 -12   5  17        1.42       -9.84      6.56 o
 -11   5  17       49.65        6.36     12.31 o
 -10   5  17       24.63        7.88     19.47 o
  -9   5  17       24.01       11.44      7.37 o
  -8   5  17       96.85       75.06     11.85 o
  -7   5  17      117.50      105.90     15.42 o
  -6   5  17       10.69       40.37     11.94 o
  -5   5  17       57.79       73.59     11.76 o
  -4   5  17      110.05      132.45     16.25 o
  -3   5  17       29.72      -14.55      9.70 o
  -2   5  17        0.57       -6.82     14.19 o
  -1   5  17       36.61       -7.28      9.57 o
   0   5  17      165.76      169.20     13.36 o
   1   5  17       10.12        4.58      7.32 o
   2   5  17       49.89       31.17      6.91 o
   3   5  17       10.86        0.00      4.58 o
 -10   6  17      215.49      180.50     22.43 o
  -8   6  17        5.25      -12.77     10.07 o
  -7   6  17        1.44      -14.19      9.98 o
  -6   6  17      377.08      477.06     34.60 o
  -5   6  17       77.63       62.65     12.17 o
  -4   6  17      259.09      245.90     23.48 o
  -3   6  17       36.82       64.03      9.24 o
  -2   6  17      495.39      551.75     27.14 o
  -1   6  17      214.64      236.61     15.79 o
   0   6  17       59.34       73.23      9.52 o
   1   6  17        6.14       29.29      9.75 o
  -5   7  17       20.74       14.65      7.87 o
  -4   7  17        1.59      -12.36      8.24 o
  -3   7  17        0.21        2.29      8.70 o
 -14   0  18      122.91      165.86     17.62 o
 -10   0  18       72.11       43.11     12.91 o
  -8   0  18      312.77      378.16     27.46 o
  -6   0  18       18.64       34.87     11.85 o
  -4   0  18      292.15      245.21     25.45 o
  -2   0  18      213.32      258.81     17.89 o
   0   0  18        9.03       39.82     16.48 o
   2   0  18       29.99       20.55     11.85 o
   4   0  18        5.48       44.85     14.60 o
   6   0  18      136.21       82.65     18.67 o
 -14   1  18       99.07      140.93     13.70 o
 -13   1  18        1.49       31.06     30.91 o
 -12   1  18      188.61      143.02     15.33 o
 -11   1  18        6.25       -1.44     31.08 o
 -10   1  18        0.04       14.19     10.94 o
  -9   1  18       32.78       20.95      8.29 o
  -8   1  18       85.82       61.23      7.97 o
  -7   1  18       17.95       42.03     23.07 o
  -6   1  18        2.91        6.41     25.56 o
  -5   1  18      377.56      395.83     27.23 o
  -4   1  18      244.92      226.58     66.20 o
  -3   1  18       58.03       55.10      8.74 o
  -2   1  18       97.39      112.31     11.00 o
  -1   1  18       16.83        8.16      7.94 o
   0   1  18       20.21       16.80      8.49 o
   1   1  18      236.65      226.11     13.45 o
   3   1  18       33.74       24.72     10.04 o
   4   1  18       89.06       73.12     14.55 o
   5   1  18       15.06       -2.59     10.09 o
 -14   2  18        8.97       34.23     29.52 o
 -13   2  18       21.27       22.00      9.43 o
 -12   2  18       33.47       21.85     22.40 o
 -11   2  18      181.05      188.35     56.09 o
 -10   2  18       48.66       52.20     17.94 o
  -9   2  18       73.96       87.99     20.64 o
  -8   2  18      501.86      498.30     15.18 o
  -7   2  18        0.05       -9.43      6.94 o
  -6   2  18        0.02       48.23      8.68 o
  -5   2  18      165.68      157.35     15.33 o
  -4   2  18      164.55      157.96     12.14 o
  -3   2  18       77.91       85.62     20.75 o
  -2   2  18        8.75      -11.38      7.58 o
  -1   2  18       82.93       44.56     12.03 o
   0   2  18       13.76       20.65      5.33 o
   1   2  18       35.34       26.48     21.76 o
   2   2  18      142.22       99.70     10.11 o
   3   2  18       18.15       19.16     17.37 o
   4   2  18        7.61       -6.93     12.52 o
   5   2  18       47.27       67.19     15.06 o
 -13   3  18       42.88       37.71     38.21 o
 -12   3  18       15.90       -2.33     13.25 o
 -11   3  18        0.47       35.10     16.93 o
 -10   3  18       18.74       28.99     24.23 o
  -9   3  18       21.03       24.36     22.86 o
  -8   3  18       16.61       32.42     10.39 o
  -7   3  18       28.67       57.10     11.85 o
  -6   3  18      179.16      185.46     12.42 o
  -4   3  18      835.63     1001.85    104.80 o
  -3   3  18      331.42      351.47     20.34 o
  -1   3  18      193.18      234.11     13.40 o
   0   3  18       13.53        4.58      5.98 o
   1   3  18        9.36       10.21      5.93 o
   2   3  18       90.60       88.16     14.44 o
   3   3  18       30.69       70.23     20.25 o
   4   3  18       72.34       67.12     11.08 o
   5   3  18        2.43       19.59     12.31 o
 -12   4  18       40.10       39.07     12.59 o
 -11   4  18      689.74      700.99     30.84 o
 -10   4  18        0.08       -5.54     11.49 o
  -9   4  18       15.60       63.03      8.88 o
  -8   4  18        0.01        7.39     11.21 o
  -7   4  18      158.23      138.35     10.74 o
  -6   4  18       38.69       50.79     33.91 o
  -5   4  18        2.07        0.73     18.74 o
  -4   4  18      265.79      292.14     23.78 o
  -3   4  18       46.80       40.97     13.04 o
  -1   4  18       45.18       46.87      6.42 o
   0   4  18        1.64       12.11     13.96 o
   1   4  18       69.99       44.27     14.14 o
   2   4  18      115.03       79.59      9.15 o
   3   4  18      157.64      250.61     26.41 o
 -11   5  18      136.88      157.97     11.60 o
 -10   5  18       39.18       50.14     11.99 o
  -9   5  18       98.50       81.51     16.61 o
  -8   5  18      127.73       92.26     20.14 o
  -7   5  18      187.19      169.20     16.70 o
  -6   5  18       52.32      106.31     15.01 o
  -5   5  18        1.60        7.28     10.48 o
  -4   5  18      167.03      137.44     14.05 o
  -3   5  18       16.08       39.27     12.36 o
  -2   5  18        5.50       24.62      7.87 o
  -1   5  18      319.43      309.97     16.57 o
   0   5  18       21.30       28.83      7.37 o
   1   5  18       78.84       45.72      7.83 o
   2   5  18       35.65       -0.46      6.45 o
  -8   6  18        0.20       27.92     10.62 o
  -7   6  18       13.92       26.13     12.45 o
  -6   6  18       58.09       44.26     12.81 o
  -5   6  18        0.96      -14.42      9.61 o
  -4   6  18        0.17        5.54     15.19 o
  -3   6  18       64.62      123.75     12.86 o
  -2   6  18       59.43       57.34     10.71 o
  -1   6  18       75.96       64.35      9.93 o
 -13   0  19      158.14      220.41     21.60 o
 -11   0  19       51.08       21.56     11.90 o
  -9   0  19        0.10      -12.31     11.40 o
  -7   0  19     1928.88     1902.72     85.86 o
  -5   0  19        5.49        5.03     16.52 o
  -3   0  19       63.13       69.98     16.48 o
  -1   0  19      338.47      314.50     25.03 o
   1   0  19       50.06       11.85     11.94 o
   3   0  19        0.01       27.92     11.08 o
 -14   1  19      167.93      132.73     14.76 o
 -13   1  19      236.95      248.77     37.12 o
 -12   1  19       26.13       24.93     14.14 o
 -11   1  19       73.20       58.33     10.47 o
 -10   1  19      110.34       95.38     11.02 o
  -9   1  19      240.35      329.88     22.52 o
  -8   1  19       11.83        8.50      8.11 o
  -7   1  19      444.10      475.27     67.46 o
  -6   1  19      373.88      335.81     15.51 o
  -5   1  19        6.22      -12.43     19.95 o
  -4   1  19      240.07      248.13     14.00 o
  -3   1  19      353.91      376.11     17.88 o
  -2   1  19       52.49       45.16      8.51 o
  -1   1  19      441.96      429.36     77.48 o
   0   1  19        1.95        9.65      8.21 o
   1   1  19       75.27       92.63     10.56 o
   2   1  19        0.68        6.54      9.40 o
   3   1  19        0.30      -11.88      7.92 o
   4   1  19       29.03       37.81     12.08 o
 -13   2  19       76.64      124.27     13.09 o
 -11   2  19       14.48       31.96      9.49 o
 -10   2  19       23.28       13.82     10.57 o
  -9   2  19        9.88       -1.09      7.76 o
  -8   2  19       40.34       72.74     12.52 o
  -7   2  19        1.36      -11.89     11.01 o
  -6   2  19        1.11        4.51     18.81 o
  -5   2  19      102.91      105.34     18.10 o
  -4   2  19       25.01       15.50     16.04 o
  -3   2  19       41.59       66.82     20.37 o
  -2   2  19        8.93      -11.11      7.41 o
  -1   2  19      214.10      220.48     13.47 o
   0   2  19       94.01       88.72     23.94 o
   1   2  19        4.24        3.13     32.10 o
   2   2  19        0.21       12.52     11.72 o
   3   2  19       82.56      128.74     40.89 o
   4   2  19        1.79       13.11     11.67 o
 -13   3  19        0.61       -4.65     26.32 o
 -12   3  19      105.56      105.33     12.69 o
 -11   3  19      202.40      169.40     30.98 o
 -10   3  19      365.73      410.24     20.21 o
  -9   3  19       17.34       16.19     14.42 o
  -8   3  19      101.81      103.72     12.30 o
  -7   3  19       10.77       20.91      9.86 o
  -6   3  19       63.33       77.24     24.53 o
  -5   3  19      139.15      161.93     20.64 o
  -4   3  19        1.49        6.22      9.16 o
  -3   3  19       33.73       61.77      9.34 o
  -2   3  19        5.73       -4.16      7.11 o
  -1   3  19       79.79      101.77     31.37 o
   0   3  19        4.47        4.22      5.40 o
   1   3  19       22.69       36.50      6.80 o
   2   3  19       13.81       14.69     12.38 o
   3   3  19       57.21       64.90     18.24 o
 -11   4  19      135.46      126.92     16.61 o
 -10   4  19        0.49        3.31     30.64 o
  -9   4  19       51.93       29.29     12.72 o
  -8   4  19       13.22       11.31     11.92 o
  -7   4  19       24.10       25.00     15.65 o
  -6   4  19       17.15       56.59     24.32 o
  -4   4  19      331.49      343.06     46.36 o
  -3   4  19       78.68      108.26      9.78 o
  -2   4  19        8.70        1.76     18.05 o
  -1   4  19       14.45       -8.32     14.67 o
   0   4  19       10.28       -7.28      9.11 o
   1   4  19       18.00       52.26     10.21 o
   2   4  19        0.39       -9.61     14.60 o
  -9   5  19       10.73       18.31     11.35 o
  -8   5  19       63.35       73.96     16.93 o
  -6   5  19      121.82      113.96     15.97 o
  -5   5  19      162.94      182.24     19.04 o
  -4   5  19      118.14      129.52     18.03 o
  -3   5  19        4.14       -6.36     11.44 o
  -1   5  19      124.81      109.88     11.67 o
   0   5  19       86.04       63.66      9.20 o
 -12   0  20      414.20      422.65     32.54 o
 -10   0  20      246.41      237.89     23.11 o
  -8   0  20       35.71       54.46     13.59 o
  -6   0  20      669.39      639.40     38.95 o
  -4   0  20      478.04      442.24     29.70 o
  -2   0  20      246.28      273.45     22.65 o
   0   0  20       32.00      -16.34     10.89 o
   2   0  20       13.03      -12.31     10.07 o
 -13   1  20        0.82       17.76     11.90 o
 -12   1  20        1.05       31.94     12.43 o
 -11   1  20        3.00        7.73     11.44 o
 -10   1  20      100.55      130.14     18.83 o
  -9   1  20      237.86      233.84     22.22 o
  -8   1  20      327.05      315.21     27.25 o
  -7   1  20       76.38       92.85     15.93 o
  -6   1  20       37.89       34.22     28.60 o
  -5   1  20       53.10       51.36     30.89 o
  -4   1  20       99.98      114.92     11.79 o
  -3   1  20        0.17       -3.66      8.72 o
  -2   1  20       54.91       40.20      8.72 o
  -1   1  20       88.84      125.72     21.21 o
   0   1  20        0.28        7.07     10.07 o
   1   1  20        0.96        1.68      8.16 o
   2   1  20       75.40       27.62      8.97 o
   3   1  20        0.58       -5.95     11.90 o
 -12   2  20      331.01      347.27     46.45 o
 -11   2  20       93.68      108.69     11.24 o
 -10   2  20      106.78      149.20     14.10 o
  -9   2  20       29.58       51.39     13.84 o
  -8   2  20      120.01      112.38     14.10 o
  -7   2  20       83.62      115.44     33.27 o
  -6   2  20      629.40      684.55     45.45 o
  -5   2  20       43.23       59.71     24.28 o
  -4   2  20       38.58       42.38     10.05 o
  -3   2  20       46.63       45.56     41.69 o
  -2   2  20       37.93        9.07     16.48 o
  -1   2  20      186.57      197.25     15.04 o
   0   2  20       28.45       30.54     13.98 o
   1   2  20       19.34      -10.14     19.66 o
   2   2  20        2.69       -2.00     10.71 o
 -11   3  20       21.14       12.34     16.50 o
 -10   3  20       65.93       89.59     11.83 o
  -9   3  20        0.22       -7.72     15.81 o
  -8   3  20        2.65       75.06     18.17 o
  -7   3  20       13.53       24.84      9.80 o
  -6   3  20        7.50       30.15     23.57 o
  -5   3  20       13.94       50.75     13.73 o
  -4   3  20      392.55      446.22     58.72 o
  -3   3  20       36.17        7.80     11.44 o
  -2   3  20      197.18      213.89     36.84 o
  -1   3  20       24.29       43.36      6.59 o
   0   3  20       15.76       16.58     18.10 o
   1   3  20        1.12        0.42      7.82 o
 -10   4  20       41.74        8.24     17.44 o
  -9   4  20      179.54      204.85     22.65 o
  -8   4  20       56.51       45.72     17.35 o
  -7   4  20       33.20       35.10     13.18 o
  -6   4  20       23.65      -19.08     12.72 o
  -5   4  20      539.03      567.96     36.70 o
  -4   4  20       70.11       55.74     19.18 o
  -3   4  20        3.90       15.51     16.84 o
  -2   4  20      115.28      101.51      9.93 o
  -1   4  20       25.17       34.37      8.28 o
   0   4  20       66.18       47.14      8.24 o
  -7   5  20       52.49       83.84     17.25 o
  -6   5  20       87.50       88.60     13.68 o
  -5   5  20      127.45      119.95     16.38 o
  -4   5  20       45.63       67.14     14.74 o
  -3   5  20        9.63       30.71      8.79 o
 -11   0  21        6.85      -17.99     11.99 o
  -9   0  21       47.21       28.37     14.60 o
  -7   0  21       11.57       20.18     11.53 o
  -5   0  21      199.74      232.67     23.48 o
  -3   0  21        0.41       64.35     16.16 o
  -1   0  21      340.28      374.00     30.62 o
   1   0  21      271.81      260.18     26.22 o
 -11   1  21       56.95       51.44     18.31 o
 -10   1  21        2.99       12.79     32.47 o
  -9   1  21      259.12      265.90     24.07 o
  -8   1  21       14.01        8.58      8.41 o
  -7   1  21       56.33       73.10     10.76 o
  -6   1  21        9.30        4.12     11.49 o
  -5   1  21      366.08      391.85     20.32 o
  -4   1  21        0.17       12.80      8.72 o
  -3   1  21      231.48      223.95     15.82 o
  -2   1  21       13.36       -9.84      8.33 o
  -1   1  21      168.43      210.23     15.17 o
   0   1  21       13.98       37.02     31.51 o
   1   1  21      217.27      227.49     16.12 o
 -11   2  21        0.04       19.74      7.46 o
 -10   2  21        7.50      -11.79      7.86 o
  -9   2  21       10.20       25.52     11.81 o
  -8   2  21       32.18       26.08     24.23 o
  -7   2  21       33.52       53.72     30.43 o
  -6   2  21        0.68       -4.09     23.57 o
  -5   2  21       38.08       61.66     10.03 o
  -4   2  21      142.57      156.05     23.07 o
  -3   2  21       92.66       97.86     23.04 o
  -2   2  21      105.81      118.65     32.88 o
  -1   2  21       43.62       23.57     10.18 o
   0   2  21       67.99       84.09     13.28 o
 -10   3  21       17.62       -2.50      7.12 o
  -9   3  21      209.30      244.06     17.45 o
  -7   3  21        0.13        7.74     35.88 o
  -6   3  21       75.67       78.81     15.97 o
  -5   3  21       67.97       89.41     13.91 o
  -4   3  21      264.95      296.34     18.47 o
  -3   3  21       72.70       76.34     13.98 o
  -2   3  21        0.87      -18.67     12.45 o
  -1   3  21        9.57       23.69      9.18 o
  -7   4  21       85.44       78.44     15.15 o
  -6   4  21       23.06       30.21     12.72 o
  -5   4  21       37.40       61.65     14.78 o
  -4   4  21       57.48       25.26     18.26 o
  -3   4  21      275.51      224.89     24.39 o
 -10   0  22       33.69       50.75     13.41 o
  -8   0  22      718.77      663.42     42.97 o
  -6   0  22        1.10       18.31     12.81 o
  -4   0  22      182.98      231.35     25.40 o
  -2   0  22      254.57      332.99     28.10 o
 -10   1  22       16.77       41.49     19.70 o
  -9   1  22      116.09      121.05     13.66 o
  -8   1  22      102.29      120.12     11.88 o
  -7   1  22      168.75      231.35     24.07 o
  -6   1  22      199.32      193.40     33.11 o
  -5   1  22      113.47      118.20     21.60 o
  -4   1  22        5.73       12.99      7.92 o
  -3   1  22        8.53      -14.73      9.82 o
  -2   1  22       11.66       -2.29     11.03 o
  -1   1  22        8.76        5.82      8.93 o
  -9   2  22       80.83       65.70     13.32 o
  -8   2  22       83.75       82.15     37.85 o
  -7   2  22      203.85      213.24     15.22 o
  -6   2  22      401.80      494.17     25.54 o
  -5   2  22       44.69       54.04     17.09 o
  -4   2  22      266.58      281.57     24.78 o
  -3   2  22        8.04        5.53     15.08 o
  -6   3  22       19.79       -5.51     17.39 o
  -5   3  22        6.39       17.39     12.31 o
 
